# Supplementary material for: Genome-wide identification of the N6-methyladenosine regulatory genes reveals NtFIP37B increases drought resistance of tobacco (Nicotiana tabacum L.)
Source: BMC Plant Biol. 2024 Feb 26;24:134. doi: 10.1186/s12870-024-04813-2 (PMC10895791; doi:10.1186/s12870-024-04813-2)
Supplement: Supplementary file 1 — Supplementary Material 1. [file 12870_2024_4813_MOESM1_ESM.xlsx]

## Sheet: Table S1
Table S1. Detail information of m6A regulatory genes used for the construction of phylogenetic trees.
Species name	Gene Name	Accession Number	Sequence
Arabidopsis thaliana	AtMTA	AT4G10760	METESDDATITVVKDMRVRLENRIRTQHDAHLDLLSSLQSIVPDIVPSLDLSLKLISSFTNRPFVATPPLPEPKVEKKHHPIVKLGTQLQQLHGHDSKSMLVDSNQRDAEADGSSGSPMALVRAMVAECLLQRVPFSPTDSSTVLRKLENDQNARPAEKAALRDLGGECGPILAVETALKSMAEENGSVELEEFEVSGKPRIMVLAIDRTRLLKELPESFQGNNESNRVVETPNSIENATVSGGGFGVSGSGNFPRPEMWGGDPNMGFRPMMNAPRGMQMMGMHHPMGIMGRPPPFPLPLPLPVPSNQKLRSEEEDLKDVEALLSKKSFKEKQQSRTGEELLDLIHRPTAKEAATAAKFKSKGGSQVKYYCRYLTKEDCRLQSGSHIACNKRHFRRLIA…
	AtMTB	AT4G09980	MKKKQEESSLEKLSTWYQDGEQDGGDRSEKRRMSLKASDFESSSRSGGSKSKEDNKSVVDVEHQDRDSKRERDGRERTHGSSSDSSKRKRWDEAGGLVNDGDHKSSKLSDSRHDSGGERVSVSNEHGESRRDLKSDRSLKTSSRDEKSKSRGVKDDDRGSPLKKTSGKDGSEVVREVGRSNRSKTPDADYEKEKYSRKDERSRGRDDGWSDRDRDQEGLKDNWKRRHSSSGDKDQKDGDLLYDRGREREFPRQGRERSEGERSHGRLGGRKDGNRGEAVKALSSGGVSNENYDVIEIQTKPHDYVRGESGPNFARMTESGQQPPKKPSNNEEEWAHNQEGRQRSETFGFGSYGEDSRDEAGEASSDYSGAKARNQRGSTPGRTNFVQTPNRGYQTPQGT…
	AtMTC	AT1G19340	MAKTDKLAQFLDSGIYESDEFNWFFLDTVRITNRSYTRFKVSPSAYYSRFFNSKQLNQHSSESNPKKRKRKQKNSSFHLPSVGEQASNLRHQEARLFLSKAHESFLKEIELLSLTKGLSDDNDDDDSSLLNKCCDDEVSFIELGGVWQAPFYEITLSFNLHCDNEGESCNEQRVFQVFNNLVVNEIGEEVEAEFSNRRYIMPRNSCFYMSDLHHIRNLVPAKSEEGYNLIVIDPPWENASAHQKSKYPTLPNQYFLSLPIKQLAHAEGALVALWVTNREKLLSFVEKELFPAWGIKYVATMYWLKVKPDGTLICDLDLVHHKPYEYLLLGYHFTELAGSEKRSDFKLLDKNQIIMSIPGDFSRKPPIGDILLKHTPGSQPARCLELFAREMAAGWTSWG…
	AtFIP37	AT3G54170	MEFSSQDDDFGGDDSAANATRASGNRRSFGDLEDDEDDIFGSTTVAPGVRTGMILSLRGSLKNCKDDLASCQNELESAKTEIQKWKSAFQNESFVPAGKSPEPRFLIDYIQNLKSSEKSLKEQLEIAKRKEASCIVQYAKREQEMAELKSAVRDLKSQLKPASMQARRLLLDPAIHEEFSRLKNLVEEKDKKIKELQDNIAAVTFTPQSKNGKMLMAKCRTLQEENEEIGHQAAEGKIHELAIKLAMQKSQNAELRSQFEGLYKHMEELTNDVERSNETVIILQEKLEEKEKEIERVKKGLEIVSELVGDKKDEVDEIDEDAKEEIAGGE
	AtVIR	AT3G05680	MVRSEPCVLFAQTFVHPQLDEYVDEVIFAEPVIITACEFLEQNASSSSQAVSLVGATSPPSFALEVFVRCEGESKFKRLCNPFLYTPSAPYPLEVEAVVTNHLVVRGSYRSLSLIVYGNIVKDLGQYNIILEGRSVTDIVSSTEGNLEDLPLVLHSVNRTIEECLSSLDIVSLPLAAVDLPVEVKRLLQLLLKIFDKLATNDVVNKFVDTVVSGVSSYVTDNVDFFLKNKNCSAVTSSLDSGLFHDIVDRVKEDILDLNEIQESDVALGLFSFLESETYLATSQQLVVMLSPYIQFERDSLCTVLPKLSKGKATLLGLSLAFLLCSGREGCLQFVNSGGMDQLVYLFGHDGQNSTTITLLLLGVVEQATRHSVGCEGFLGWWPREDGSIPSGKSEGYCL…
	AtHAKAI	AT5G01160	MLQIRLRRDSPTETGNGARPSPTETVTVACPDHLVLADLPVAKGIGSVTPTTVIKPVGRRSRRQLGERVHFCVRCDFPIAIYGRLIPCDHAFCLECARSDSICYLCDERIQKIQTIKMMEGIFICAAPHCLRSFLKKLDFEAHVHDLHGSLLQADAEKEDGNQSDVQSTMQQSSASESTLRAPLRSQLQQSRELNRSASFAKSQSGFSQVQNYPPDSDNSRPPGFETASPKPGIRFPDYPQPMNLMQPPSLPVPMNQNPGLPQQFGFPSYPTTESGSSQQFFNGAQYEMTRTESGGSEQSSLLGYPPPSPMTNLNFQGSYPPPSWNPGMAPPHTTQQVNRGRDGQSFGWPQENRDGFGQE
	AtFIONA1	AT2G21070	MRSGKKRARSEPGSTKQPRSKYSDNPPDFASLASLYPSFKPFVFFSGSRARIDWTDYNATRELTRVLLLHDHGVNWWIPDGQLCPTVPNRSNYIHWINDLLSSGIIQSLGGDGSKVKGFDIGTGANCIYPLLGASLFGWSFVGSDFTVVALEWAEKNVQSNPHFSDLIEIRDSKVPPQCSSVPEVENTEREKTIQEEAEISATVKSDYHDNKSFIEPAVLLGVVKENETFDFCMSNPPFFETFEEAGLNPKTSCGGTPEEMVCNGGEQAFVSRIIKDSAVLRQRFRWYTSMLGKKANLKLLISKLWEVGVTIVKTTEFVQGQTSRWGLAWSFMPIARKIIAPPVVKKSVLSFMLECIKRQYSAVDVLQSVEEFFKSCGASCKLNSSTFSVDIVASNDQC…
	AtALKBH1	AT4G02485	MDEEAENLRAAFGDSSDDEDIADRPGKETIGIGDSAVWERVEEINGLWLYRNFLSIAHQSHLLSAILNEGWFVEESINQAMRFGDLPSWATELSDLIRETLESVDLPVLSADLLWREPLFDQLIVNLYQPGEGICAHVDLLRFEDGIAIVSLESPCVMRFSPAEKNEYEAVDVLLNPGSLILMSGEARYRWKHEINRKQNGFQLWEGEEIDQKRRISITLRKLCQA
	AtALKBH2	AT2G22260	MWFSSQNGFLVPSLFNVSYRKNCSGHKLKEVTDSDTFSDNGKDDSDTKKRFHYHQDQRRMSLTSIVAVESPSSSNAPSRKTIDLGHGSDLIYIQRFLPFQQSWTFFDYLDKHIPWTRPTIRVFGRSCLQPRDTCYVASSGLTALVYSGYRPTSYSWDDFPPLKEILDAIYKVLPGSRFNSLLLNRYKGASDYVAWHADDEKIYGPTPEIASVSFGCERDFVLKKKKDEESSQGKTGDSGPAKKRLKRSSREDQQSLTLKHGSLLVMRGYTQRDWIHSVPKRAKAEGTRINLTFRLVL
	AtALKBH3	AT3G14160	MNHSEARGSGGHKGYRGRSQASEQWVPVAADDKSLEDSSGNRVRGSQGKGRSRTSWSPRNSYGRGNDEHSPVQAYVNKSNVGFVEKGVQQDRKSLEDGIGSTKQPDDGAAAGDNKAVLQSKSTNVSGGSFVSSECEDKDGAKMYCDLVNRVNDVTLSCQESVSSTVVQKVELSSVEDQKSAPKADGAGNSSNESSTRHFDIFLEKKGIVLKPNLLVLSREKKKAAKGYSGTVIRPGMVLLKNYLSINDQVMIVNKCRRLGLGEGGFYQPGYRDEAKLHLKMMCLGKNWDPETSRYGETRPFDGSTAPRIPAEFNQFVEKAVKESQSLAASNSKQTKGGDEIPFMLPDICIVNFYSSTGRLGLHQDKDESENSIRKGLPVVSFSIGDSAEFLYGDQRDED…
	AtALKBH4	AT1G31600	MGWPWADHWTMVLNGLGQIFRPLSIKDQPLEPMKKMFQVDMTIGLWTAQLTLLTQVNVIVFFIEHIGEDTSPLYDRRKLQSFIPRMVQPRFVRPTQSSPSSISGEPNSSNLYVANCGPAVGLTHNAIAAVFAEFGEVNGVYAADDSGVRVIVSFADPFSAKAALEALSGRPCPDLKGRSLHIRYSVLQLPSETQVNDCVPVSLIDSELNIPGLFLLPDFVTVAEEQQLLAAVDARHWIGLAKRRVQHYGYEFCYGTRNVDTKKRLGELPSFVSPILERIYLFPNFDNGSASLNLDQLTVNEYPSGVGLSPHIDTHSAFEDCIFSLSLAGPCIMEFRRYSVSTWKASTTDAEKSGDSSCIKKALYLPPRSMLLLSGEARYAWNHYIPHHKIDKVKDKVIR…
	AtALKBH5	AT1G48980	MDNYSFIRQSELEIASKVNLLSKRIRSQEQEVAVDFSHMTLEDELSEEEDHKDSSREAFGSSLENHKLSRKQRTHIRAINVKRKRDFVCLEKVNGELVNILEGLELHTEVFNAAEQRRIVDKVCELQEKVQKGELKRAFTAQGKGRSTIQFGCCFNYRTSKTGNLAGILKHETVDPLPHLFKVIIRRLVKWHVLPPTCVPDCCVVNIYDEGDCIPPHIDHHDFLRPFCTVSFLSECNILFGSNLKVEETGEYSGGSYSLPLPVGSVLVLNGNGADVAKHCVPEVPTKRKMDESKWPVWYTPEPYLQGIQPLTYELKSCGSSDHVF
	AtALKBH6	AT1G11780	MYESANVSDDADRTAFRRAEKKYKLYYEQDSKFSRKKKLPKPIDLSELLDFNLISQNFNNDGVLPDGIRVSKVDSSPVFCIDNRPGFYFIPDALSLKEQCKWIKESLTSFPQPPNRTNHNAIYGPIDDLFDSAKENKVLVQDDLTNNKWKFYEEVDIEKATRSSCKSVSASVLLRKLRWSTLGLQFDWSKRNYDVSLPHNNIPDALCQLAKTHAAIAMPDGEEFRPEGAIVNYFGIGDTLGGHLDDMEADWSKPIVSMSLGCKAIFLLGGKSKDDPPHAMYLRSGDVVLMAGEARECFHGIPRIFTGEENADIGALESELSHESGHFFAEYIKTSRININIRQVF
	AtALKBH7	AT3G14140	MATTNYSMIFIGNLQVAVDRSSLYESSDYSSFVARECLNKDSAMKPYDIFIFEKDEHFSVEDHYTAGNSSNESNTRPSDIFLKKKLVGLNPSILQLNREKRKATLKFSGDNKDILQSTLSSSKNINLSGGLFVSREYENKYVKFGARMRCDLVNRMKDVTLAWHESVSSTSDKNVELSSVENHKIAPKADGPGNSSNESSSSPFDIFLKKKVMRLKPSFLELNREKKKAAKGFSGIVIRPGMVLLKNYLSINNQVMIVNKCRQLGLGEGGFYQPGFQDGGLLHLKMMCLGKNWDCQTRRYGEIRPIDGSVPPRIPVEFSQLVEKAIKESKSLVATNSNETKGGDEIPLLLPDICVVNFYTSTGKLGLHQVSVYDKTSFDFLKYKGGYLNTDKGESKKSL…
	AtALKBH8	AT1G14710	MAMPPPGNVTTPSEKLQFPPPANWIPDERDGFISWLRAEFAAANAIIDSLCQHLQAVGDHNEYESVIGSIHHRRLAWSQVLTMQQFFPVADVSYNLQQIAWKRQQQMPPQRHYNSDQVGKFGARRSGPGFNKHHGGGGGYRGADSMARNGHNFNGVNSDRVEHREEAKLASDVKALSVAEEKRDGSEKPRSDSKVEKKLEESETQEEIVKNHKCNSGSKDNSLISEQKQEENDKECPASMAKTFVVQEMYDAKMVNVVEGLKLYDKMLDANEVSQLVSLVTNLRLAGRRGQLQSEAYVGYKRPNRGHGREMIQLGLPIADTPPDDDSIKDRRIEPIPSALSDIIERLVSKQIIPVKPDACIIDFFSEGDHSQPHMFVPWFGRPISVLSLSECDYTFGRV…
	AtALKBH9	AT2G17970	MENDPFLRQYQPSELKIASEFLTNWLPFLSKDLCKDCNHLLSNRIRSLDPAHCSNNTDKVDGECKTGSCSVVENMGSERASNNVDDNYDEKSENGEDCDNHSLGSWKGSEIVFGSFPEDFSSVLQSRPAVVETASPRMRWADMAQEDEFDEEEEEEEEERDSSRKGFDASSMKTPEKPKLSRDQRENLRLINVKRKKDFICLERVKGKIVNVLDGLELHTGVFSAVEQKRIVDQVYQLQEKGRRGELKKRTFTAPHKWMRGKGRETIQFGCCYNYAPDRAGNPPGILQREEVDPLPHLFKVIIRKLIKWHVLPPTCVPDSCIVNIYDEGDCIPPHIDNHDFLRPFCTISFLSECDILFGSNLKVEGPGDFSGSYSIPLPVGSVLVLNGNGADVAKHCVP…
	AtALKBH10	AT4G02940	MTIAAAPARQTDRSATGFNPAYVTTAKAVSVPVQVPPATVVSEGLGKDALISWFRGEFAAANAIIDAMCSHLRIAEEAVSGSEYEAVFAAIHRRRLNWIPVLQMQKYHSIAEVAIELQKVAAKKAEDLKQKKTEEEAEEDLKEVVATEEEEVKKECFNGEKVTENDVNGDVEDVEDDSPTSDITDSGSHQDVHQTVVADTAHQIICHSHEDCDARSCEIKPIKGFQAKEQVKGHTVNVVKGLKLYEELLKEDEISKLLDFVAELREAGINGKLAGESFILFNKQIKGNKRELIQLGVPIFGHVKADENSNDTNNSVNIEPIPPLLESVIDHFVTWRLIPEYKRPNGCVINFFEEGEYSQPFLKPPHLEQPISTLVLSESTMAYGRILSSDNEGNFRGPL…
	AtALKBH11	AT4G20350	MKRVLFHKSVMPPWLTKITAEIHESSGLFPSAINHVLINEYHPDQGIMPHQDGPAYFPVVAILSLGSPVVMDFTPHLRLRSGDGYISKDQSPCAESCAPERDSFSVLLMPQSLLIFKDDAYSDFLHGISDSPTQCYNQVVNEAEALAYSNEEDSRKDGDKIFHRDQTRVSLTCRLVPKVRKNLFRF
	AtALKBH12	AT2G48080	MAETPASPPLHPPVVLLSDSAAKDAMLTWFRGEFAAANAIIDALCAHLMQASGGSAQYESVMAALHRRRLNWIPVLQMQKYHSISQVTLQLQQHLAKGFHHHLDDDHDDDSPSSDITDGGSREEETLSICCKHEDECESRGASLLKQSKRFSAKEHVRGHTANVVKGLKLYQDVFTRPQLSKLLDSINQLREAGRNHQLSGETFVLFNKNTKGTKRELLQLGVPIFGNTTDEHSVEPIPTLVQSVIDHLLQWRLIPEYKRPNGCVINFFDEDEHSQPFQKPPHVDQPISTLVLSESTMVFGHRLGVDNDGNFRGSLTLPLKEGSLLVMRGNSADMARHVMCPSPNKRVAITFFKLKPDSGKVQPPPTLWRPGTPSPLVMLAPAPKRLDAGTGVFLPWTP…
	AtALKBH13	AT4G36090	MEPNYEEDVFLAKYQSSELKIASEFLTNWLPFLSRDLCNDCAHVLSDRIRSLDPEHCSNGEVKAGSGSMVDNMESEEVDNMESEEVDNKMDNIYDGKLCVSHSLDSLKAGAFVFGSLSDSVSHAMPSSQSTVSEAASAQMSWADMGEEDGLEEEDQKENELGSHGVDVSPSVGDSMKTPEKRKLSREERERYRFMNVKKMKVFSCYEKVRGRSVNILEGLELHTGVFSAVEQKKIVDFVYELQEKGRRGELRERTFTAPHKWMRGKGRVTIQFGCCYNYAPDKAGNPPGILQRGDVDPMPSIFKVIIKRLVGWHVLPPTCVPDSCIVNIYEEDDCIPPHIDNHDFLRPFCTVSFLSECNILFGSNLKVLGPGEFSGSYSIPLPVG
	AtECT1	AT3G03950	MAGAASSDRLVTSFPLLDTADLFQDLSLGSDANEVPMNFTKGSFQHPYGHAPYGASSHGSERRPNMNAGNLLNGGDSIGSYPWGYIPANYPSGGYPDPRFGYDRNSNHSSFSHLMNPHSSQEVPSFDQLGYNDHLYSNHGLYGLYGNVIDSGHAYGTFGYDSWKLGRGWYPVDGYRKTRSFNHGRGYSDEKADRLNELCRGPRSSDFKNPQVLNSSMLDAMKQDVSAVDLQRYNGENFPESFVKAKFFVIKSYSEDDVHNCIKYGAWSSTPTGNKKLNAAYYEAKENSQECPVYLLFSVNASGQFVGLAEMVGPVDFNKTMEYWQQDKWIGCFPVKWHIIKDIPNSLLRHITLANNENKPVTNSRDTQEVNLEHGTKIIKIFKEYMSKTCILDDYKFYE…
	AtECT2	AT3G13460	MATVAPPADHLLQKLSLDSPAKASEIPEPNKKTAVYQYGGVDVHGQVPSYDRSLTPMLPSDAADPSVCYVPNPYNPYQYYNVYGSGQEWTDYPAYTNPEGVDMNSGIYGENGTVVYPQGYGYAAYPYSPATSPAPQLGGEGQLYGAQQYQYPNYFPNSGPYASSVATPTQPDLSANKPAGVKTLPADSNNVASAAGITKGSNGSAPVKPTNQATLNTSSNLYGMGAPGGGLAAGYQDPRYAYEGYYAPVPWHDGSKYSDVQRPVSGSGVASSYSKSSTVPSSRNQNYRSNSHYTSVHQPSSVTGYGTAQGYYNRMYQNKLYGQYGSTGRSALGYGSSGYDSRTNGRGWAATDNKYRSWGRGNSYYYGNENNVDGLNELNRGPRAKGTKNQKGNLDDSLE…
	AtECT3	AT5G61020	MANPDHVSDVLHNLSIDPTTKALAPDSETKLQGAYGGNGNDFLLNDELVEATKIGKPSLLSKDGGVTKDKGSNLKKLGYQSAAYNAKGSYGKGAYAYGYYPPAYQYPRHGYTGSYASGKTNLQYQYLTQQGRSAGNGQSYGGYMDNIYSNYGMCGPYTNGYGYGSYGYDSWKYMPNWYAVNNTYKPRNGYHGYGKENIEGLNEMNRGPRAKGFNSQDGSKVMAVSLKEQRVTETEKLSEDVSLLDPKDYNKIDFPETYTEAKFYVIKSYSEDDIHKSIKYSVWSSTPNGNKKLDASYNEAKQKSDGCPVFLLFSVNTSGQFVGLAEMVGPVDFNKTVEYWQQDKWIGCFPVKWHFVKDIPNSSLRHITLENNENKPVTNSRDTQEVKLEQGIKVIKIFK…
	AtECT4	AT1G55500	MSTVAPPADQAADVLKKLSLDSKSRTLEIPEPTKKTGVYQYGAMDSNGQVPSFDRSLSPMLPSDALDPSVFYVPNVYQQPYYYGYGSDYTGYTNSESVDMTSGAYGENASLVYPQGYGYAAFPYSPATSPAPQLGGDGQLYGAQQYQYPFPLTASSGPFASSVPASTQSKLSTNKAANSASAGIPKGMNGSAPVKPLNQSALYGNSALGGGLAAGYQDPRYSYDGFYTPVSWHDGSNFSDVQRSVSGSGVASSYSKANNNVPATRNQNSSSNSHYTSMYQPASMTGYAAQGYYDRVSPNKSYGQYGSTVRSGMGYGSSGYGSRTNERGWLNTDNKYRSRGRGNSYFYGNENIDGLNELNRGPRAKGTKATEEVSSEEVKKQTFDESNTEETVTCVLPDR…
	AtECT5	AT3G13060	MKEQTVPANNETSASFKSSQEAPVVVHPAKVAPLTGPYGLAGDFAGHLPSSILSPQAQGFYYRGYENPTGEWDEYSSYVNVEGLDITSPVGFNENASLVYQTGYGYNPQMPYGPYSPAASPLPSEGQLYSPQQFPFSGASPYYQQVVPPSMQYITSPTQPELTSLVGVDQQGDNIGPRQSYHPHPIGPFNGNQPNLGFPEWQQGFDGGIWSDWSKPSDMHRHSSSISPALSPQPLGSYGSYGQNIPMGSQRQRSFYGFGSGSNSYNRGYMHSGGRGQGSNYGSRLISNVGMGNQGWIGVDNSRGRGRVSDPSLGGAYNGTFDILNEQNRGPRASKPKTQVLEELDSAADSKKNNKGSAKEHEESNNADFVTDYTNAKLFIIKSYSEDNVHKSIKYNVWA…
	AtECT6	AT3G17330	MYTEGASDFVIDQSMYYPAYYSSGYDSSVGLQGGQNENAPYICYTPSYGYAQSPYNPYNPYIPGASIGVDSSFVGFQQYYSDPPYESAASSPTYVPYVIQPDMVSNSSTDSLVANGGQSDGRGSMQRNGSAIAGLPKDAPKSTTTGQYKQPGIPKNVSTTASAHSLQGKTAYANTLLPYGKSDIANGVSSIASYSYKPCSKIYDARGDNNTTGSTYTSEQNRGSRTRRSRNQLIVKAYTTKAGNADAEGNIVINPDRYNKEDFSIEYSDARFFVIKSYSEDDVHKSIKYGVWSSTLNGNKKLQSVYEDAQRIATEKSRECPIFLFFSVNSSGLFCGVAEMTGPVSFDRDMDFWQQDKWSGSFPVKWHIIKDVPNSYFRHIILHNNENKPVTNSRDTQEI…
	AtECT7	AT1G48110	MYTSEAAPDFVVDQGMYYPVDASYGYYCTGYESPGDWENHQMFFGVDGSEVQYTGGQNENSPYICYTPSYGYAQSPYNPFNPYIPGASIGVDSAFVAPQQFYSIPPYQSVATSPTFVPYAIQPEIVSNSSTNSLVETGSANRGRSDGRGSRQRSGTATAGLQRNDPKLPAGNSLGKISEKPRPNSGQSRQSEMDKSDSTSSSGQARQGRVTSVSAQPVDVVSSSRVSSFRQLDIAPPQLNDFSKIATNNNNIRPKLYGGHANIIPDTVREQNRGRRSRALGNQLIVKAYTTKAGNADAEGNIVINPSQYNKEDLRIDYSNAKFFVIKSYSEDDVHKSIKYNVWSSTLHGNKKLQSAYEDAQRIATEKSCECPIFLFFSVNASGLFCGMAEMTGPVSFDK…
	AtECT8	AT1G79270	MVKNLKVDPLAKVTASTTSMVSAKENKNQSEAEPSYYETLETYQGLPCPYGGYYGYYYPGLDGSVGEAKDNGYYGYGTEVQYPVMQGENGSVIYLMPGFQSYDASQTYMPINPVGVSSQALHSPMYAAQGYYQNQFGYADVSSPTYLWDPVGDRYVYGVASYTPPLKQNISSSSHNHNNYYSKSKNSFTGHGMGDRPKTPRKASQNSYAPPPLLNQEKGRIAYPMDPVKKKSGALNRDETEKAKARTKENGTSMNDLANGQDHITNGECESCSLDAEGNERSNGVGSVIRRDQYNLPSFQTKYEEAIFFVIKSYSEDDIHKSIKYNVWSSTLNGNKKLDSAYQESQKKAADKSGKCPVFLFFSVNASGQFCGVAEMIGRVDYEKSMEFWQQDKWTGYFP…
	AtECT9	AT1G27960	MAASYRSTDWFPPTTTTGSFTGLNTDQSVLQDQDIVSSRPFCGQGTESFHIGADTPRSNHSHSDVPSFDKVSPGMINEMFYHSNGVPSDFQRSSLSTRNQSSLQHYGDLYADDSRYFVPFHLSNQQYPTPEDIHLSPEFHMFQANSRHFDRHVNERNSSEIDNMMRARGNSVLRDNIYGEPRGMNLNPFSGENMFPPLASTRPCMRHLGSAELLANDFNMGPAHGGLHDAFESAANLSYREQAYAQCKRSPFSASSSSPTWENDYNLPPLDEARSESYNDFSHCPAMLDMLTESNRGPRASRLNSKSKMISYDRVDRFCQQELLSQFRDAKFFVIKSYSEDNVHKSIKHCVWASTKNGNKKLDAAYREAKKKDVACPVFLLFSVNRLFFFITNQNLLEA…
	AtECT10	AT5G58190	MDPASSSSSNQRNRIVSSGERPVMADNGVQQVSHDDGRNIVSSSYSSSVVPSPDPAPYYNVLQTPTNLYHYDWDIANSGYAQGINTWDGYPRYATTTPEAMHVPPVVYNDNSSLMYQYPGYGFNPYPSVMLEGQIPVSPAYYPQPFGAPSAMHYLPSDIDPTSAAYMIPYGQYGGGNYSGNQGDISLTSHIPYPQTMGILGPYDHNASQVALHGSGVASSSSLGGYYHVGSYQNPSSTPSYYGVDNRVRLTPDIGKRREKDQGSISSTSDLYGNRGPRASSRVKSKNSSKPCSTIGDSASDSSTAGPNPSLYNHPEFVTDYKNAKFFIVKSFSEDNVHRSIKYNVWASTPHGNKKLDTAYRDAEKMGGKCPIFLFFSVNASGQFCGVSEMVGPVDFEKD…
	AtECT11	AT1G09810	MATEKNTLDSEATFAQTVPALDSTTKKQDESPPKSTPSLTVTACANGSDVVSSQPNDNGQAHTTDFRKGNHRDKNSSDVYADSTLRGDRPKGSNCLSQTSFSAPKPLGNFNGAGRLPPNTQAHAFRPPFKGKEAAGQFLTFSNQKTSCVPYSGYINGNSNNGFWDQRDHNKKPERNGESDYLVELKCGPRANAKTRPPSESSPLKQNNSFALALRREMYNLPDFQTDYEDAKFFVIKSYSEDDVHKSIKYSVWSSTINGNKKLDAAFRDAETKTLEDGKKRPIFLFFSVNASRQFVGLAEMVGYVDFNKDLDFWQVDKWSGFFPVEWHVVKDIPNWELRHIILDNNEDKPVTHTRDTHEIKLKEGLQMLSIFKKYSAVTFLLDDMDFYEEREKSLRAKK…
	AtECT12	AT4G11970	MSSDTAKENASVVDSSLTDWKQDLGNSDDPESTSYRSKEDHKLSKVDVDRRNFPDQLESAKANKNSKPGYRTRYFIIKSLNYDNIQVSVEKGIWATQVMNEPILEGAFHKSGRVILIFSVNMSGFFQGYAEMLSPVGWRRDQIWSQGGGKNNPWGRSFKVKWLRLSELPFQKTLHLKNPLNDYKPVKISRDCQELPEDIGEALCELLDANSCDDGLLNSSSRDDYSTKRSRAEPPSSSGDDEYNNNLWGHTPMSYPPTVYPNQDDLSRFHLAQQRGYGVSPEYLHTSPGASNSRTEQDKSLRFNSWCLPLESPLANSLTDDDFLEMVVAYLLVTYAENFIPLRPLVLELDIFCKSCCLVESRIVMTHYWKLGENICSIFQTLSYFSVLFLIHNTYISQC…
	AtCPSF30	AT1G30460	MEDADGLSFDFEGGLDSGPVQNTASVPVAPPENSSSAAVNVAPTYDHSSATVAGAGRGRSFRQTVCRHWLRGLCMKGDACGFLHQFDKARMPICRFFRLYGECREQDCVYKHTNEDIKECNMYKLGFCPNGPDCRYRHAKLPGPPPPVEEVLQKIQQLTTYNYGTNRLYQARNVAPQLQDRPQGQVPMQGQPQESGNLQQQQQQQPQQSQHQVSQTLIPNPADQTNRTSHPLPQGVNRYFVVKSNNRENFELSVQQGVWATQRSNEAKLNEAFDSVENVILIFSVNRTRHFQGCAKMTSRIGGYIGGGNWKHEHGTAQYGRNFSVKWLKLCELSFHKTRNLRNPYNENLPVKISRDCQELEPSVGEQLASLLYLEPDSELMAISIAAEAKREEEKAKGV…
Solanum lycopersicum	SlMTA	Solyc08g066730.3	METHADGTDEIAAVEELRQQHETRIQTLHNAQLELIASLQNIVPDIVSSLDLSLKTISAFNGKPFTPLPSPLPNAPNHNPNLLVPKINSCSGKRVSELSRSGSEKEKMVIDECGGPLSVVRAMVAVCLLERVPFTAIDSSTLLRKLENDQSHTAAEKAAIRELGGESGAIVAVEMALKSMAEDNGCVELENFVVSGKSRIMVLNIDRTRLLKELPESKQTEGSVGGGNRNNQEIMKRGIDNGGAFGMGRGMSEMWEHPHMQGMTAMFPGNMGGPRGGHRGMVGMMGMPRGVGVPPPMHRPPMGPNGQIGGGGNSIALKPRSEEDELKDLEKMLNKKSFKEMQKSKTGEELLDLIHRPTAKESAVAAKFKSKGGSQVKEYCSALTKEDCRRQAGSYIACD…
	SlMTB1	Solyc05g056210.2	MASPERRRSYLKQDDPNLKLEDDWEGDDKRKYRSSKSRPGNSEEAEGLDSNGRRRSTLERNESRKRSVGSSIADIDEDDYEAENDLRSKLTKKKQGENTLETLSNWYRDGELGGKYDNGDKTGDRGQILANEGVRRKSTSRFSDGDGSQTRNKGNNEKLHGGDSGNALERDSRHLERKDSTTERGHVLLDSLEESNRDKNGKYPESDERKIDCDRSKKGRSYAIEEDRGGAFSIRDDKLSIERFEEHRQRKGATSHDIAENRDRSAAAGDDGGSRVRERTRRELDSSDRSRTPEKDGRRHYNLESVEMEYEKRDTFRRKEQEKDGARDDKSKGRDDGRSDRNRFRDGSKDGWKRRQGNFVDKEIKEGETSYEHGREWEMPRRGWIDNERPRSGGRKDGN…
	SlMTB2	Solyc05g056220.2	MTSPERVRSYPKQDDTDLKLDDDWEGDDKRKCRSSNPRSGNSEEAEGLDSNGRRRSTVDRNESRKRSGGSSKTDIDEDDYEGNDLRSKLMKKKQGENTLETLSNWYRDGELGGKYDNGDRAGDRGQFLANESVRRKSTSRFSDGDGSQTRNQGKNEKLLGGDSENATERDSRRLERKDSTKEKDNVQLDSLKNSNGDKNNTYPESSEIKTDSDRSKKVRLYAIGEDNGGTSSIREDKLSLERVEEHRQIRSATTHHTAESHERSMVAGDDGGSLVRERKRREMDSSDRSRTPERSGRRRYDSESVEMEYEKRDTFRRKEQEKDGVRDDKSKGRDDGRSDRNRIRDGSKDGWKRRQGSFVDKEMKEGETPYEHGREWEIPRRGWIDNERPRSGGRKDGNR…
	SlMTC	Solyc04g079950.3	MEENQLMDSGVSQLNSNAFFIDPVRILNRSYTRFRVSPSTYYSRFFDSLNSAQSPKASEDFRKRKRKRKKKIQSLNEREQIADRRHQEVKPFLLKAHEALLEATDLLKVLRNLRNDGCAVGECKELSQETSELSFMELGGVWQAPLYEIVLNYQQDDKTLQNGGSPLAQSIEQRETPVFNNLVANEGSYDIEAEIFNHKYIIPKRSCFYMSDMQQIDSLIPAGSDCGFNLIVIDPPWENGSARQKVRYPTLPSRYFLSLPVKQLCHTAGALVALWVTNREKLRDFVENDLFPKWGVTYAASFYWLKVKANGMLTGELDLFHHRPYECLLLGYCDGKDTHSGNLTRSNPIPDNRVFISVPGDYSRKPPIGGGTLDKV
	SlFIP37	Solyc03g112520.3	MASHNHMDDDLDFGGDFAATGRSGTKRSFGDLDDDEDDIFGSKKGNLLKVEETAPGAATGMILSLRESLQDCKDNLASTQTELESAKSEILKWRSAFEKEPFIPPGMTPEPKFVVSYLQNLRSSEEALREQLERAKKKEAAFIVTFAKREQEIAELKSAVRDLRAQLKPPSMQARKLLLDPAIHEEFTRLKNLVEEKDKKVKELHDNIAAVNFTPQSKMGKMLMAKCRTLQEENEEIGNQANEGKIHELTMKLALQRSQNAELKSHFEGLCKQIEGLTNDVERSNEMVLILQDRVAEKDEEISKLNEELNEKNTIVEKTELTPDETTNDEEMTTTEAQAENE
	SlVIR	Solyc03g020020.3	MGRPEPHVIYSHTFNHPQLDEYVDEVLFAEPVVVSSCEIVEQNAPSACSSLKIVGATSPPSFALEVFVHCEGETRFRRLCQPFLYSHSSSNVLEVEAIVTNHLVVRGSYRSLTLVVYGNTTEDLGQFNIDVDLDGSLANTVSVVEGDLEDLPPALRPNNLSTEQTLSSLKSLSLKSIPLAVPLELRQLLQLTLRMLESPEFGVMKNKVLTSLLSVASIYATPCFPSTTTMHEQLGLDKLVFNQEAQFAIAEAKKELLEMYNSFIFQPGDRSVEFSTDAMLVESEIEDAAPKQLLDSLSHYFKFASSPDAASHREVSKRENMVLCLSLALLVSSARESCYHFVNSGGMEQLDYAFSSSLLNSSALKLLHLGVIEQATRHSVGCEGFLGWWPREGENIPSG…
	SlHAKAI	Solyc09g013120.3	MLQIRLSKPANESGGLPPETVTVACPDHLVIADLPVAKSLGTVNPASLPKTVGRRSRRQLADRVHFCICCDFPIAVYGRLSPCEHIFCLDCARTDSVCYLCDERIQKIQTIKMLEGVYICAAPHCFKSFLKETEFESHIHETHSDLLRLENDGNISEYASARKPAASESTVQAAPRPIFSPGSGSQAHDREDKGHHSQTRDQQLPRPFMQQKPPFTGSIQSQPLDQQFDSNPPPGFERNRLPQQGFDAQGSFPVHMPQPHGFAVPVSSNPGLAHQFGYPQFAPEGAQPFYGAASVEMPRLDSTPERGSEQGSLLGFPPGAAGNRNFPENYPRPWNMGQLAGQSNLPLPLSANRGLEGGQSSNSMDTRDSKGILMSQPASLQPPLPHHRSQLQRGGRNYS…
	SlFIONA	Solyc01g098460.4	MGSKKRKRERATTHPRNKYSDNPPDFSLLASKYSTFAPYVFYSGDGRPRIDWTDFNATRELTRVLLHHDHGLNWWIPDGQLCPTVPNRSNYIHWIEDLLSSDIIPKVQADRNTAKGFDIGTGTNCIYPLLGASLLGWKFVGSDFTDVALEWAEKNVKSNPHISELIEVRRVNMENPASSSEELNDEPGKYGQCTDADFNNGKAVVIGPSPPAHLQMPSGIGKGYGGPPILVGVVKDGEKFDFCMCNPPFFETIEEAGLNPKTSCGGTVQEMVCPGGESAFITRIIEDSVQLRQSFRWYTSMVGRKANLKVLISKLWEVGATIVKTTEFVQGQTCRWGLAWSFLPASKKILPPHVAEKNNMSFMLEGLQRHQSAFDVLQSVESYFCNIGASSKLDSASFK…
	SlALKBH1	Solyc04g045590.3	MYGPTEDAERTAFRMAEKKYKLYYDNTRKKKQPRPVDLSDVTDFKSISEAYHRNAELPSGIFPIHCDLHTPIFCLESHPGFYFIPGALPVEEQCRWIKESLTSFPQPPNRTNHNAIYGPLQDLFAAAKDNKVLIQEEQYCGTNNSEVEIIENDINVPTWNFFDQSGALSKGVTCKSVLASVLLRKLRWSTLGLQFDWSKRSYNISLPHNKIPDALCLLAERMAAPTLPLGEVFQAEAAIVNYFGLGDTLGGHLDDMEKDWSKPIVSMSLGCKGIFLIGGKSREVPPLAMFVRSGDVILMAGQARECFHGVPRIFTDKENAEISSLELLFSDEEDSALLEYIKTSRININIRQVF
	SlALKBH2	Solyc04g015080.3	MATVTKLNLKEETGDCHRLEAEQSEAPAEISDSRTKRVVELGNGSEVIYMPRFLNYDQSWDFLEYLNKNIPWNRPTIRVFGRSCVQPRDTCYVASEGLPQLVYSGYQPHAYSWDEFPPLKDILDAVHKAFPGSRFNSLLLNRYKGGDDYVGWHADDEKLYGPTPEIASLSFGCEREFLLKKKPDKTSRGKNTSGESPRKRLKKDAFPDKHSFVLKHGSLLVMRGYTQRDWLHSVPKRVKADSLRINLTFRLVL
	SlALKBH6	Solyc01g057570.3	MEMSKTLNEFRVGSVPTVFYIPDFVTESEHHHLLKTIYDAPISKWKSLTNRRLQNWGGVVHEKGLIAQDLPPWLTRITERINEKSGLFPSSVNHVLINEYLPNQGIMPHQDGPAYYPVVAILSLGSPVVIDFTPHPNLSCRVGAHGKGAEEKMSDQEAAVMNSFEWLDNFHPFSIILMPRSLLIFKDMVYSEYLHGIKDSEVHGCNRVVNVTNVQNHGVVQHSSDSVKGLDSDDTFICRANTRVSLTCRVVTKVHKSIFKF
	SlALKBH7	Solyc09g074920.3	MDELKMILTEAFGDSSNSEGEEEEQFLHVHSVENKVNGKALIRSVFGETHNWERISEIDGLWLCKDFLSPDQQSKLLSSIQQEGWFAESSSNQAMRFGDLPGWAVELSRSIHEVILFGSYAAELENCEKGKEACIFPQDLLWREPLFDQLIANMYQPGEGICAHVDLMRFEDGIAIVSLDSSCVMHFSGVENETCTAQDPPHKVPVLLTPGCLILMWGEARYLWKHEINRKPGFQIWQGQEIDQKKRISVTLRKLGRTD
	SlALKBH8	Solyc12g096230.2	MGLPRFKRPVGTSEPSSNLYVANCGPAVGLTLDTIEAVFGAYGQVKGVHLADESGTRVIVSYHEEKSAESALTALNRRACPELGGRSLHIQYSVPSVCQVAVDDSIEVSMESSELDIPGLYLIHDFISVKEEEELLAAVDSRPWQRLAKRRVQHYGYEFHYNTRNVNTNQYLGELPSFLSPILDKMSMFQKLGYTETVVMDQLTVNEYPPGVGLSPHIDTHSAFEGLIFSLSLAGPCIMEFRKYSTSVWPTDPNTLSDEEAQNSDKSSKFLRRAIYLPPRSILLLSREARYAWHHYIPHHKIDVVNDTKIRRASRRVSFTLRKVRKGPCECEFPEYCDSQKC
	SlALKBH9A	Solyc01g104130.3	MAGDYSRWSPEPRDFKAMLKKLSHEQLLQVLSEGLCSYCEEVIESRVNNLNFIQRRVDEMTLSNVNVAESSSDDAISPKRKLNADAYTPFPQVGDSTNSGRSKRFVSALSKPVINKQPASDLSNFEIKLNDGPSRSVVGDDLVEDQKEFIRFSQVGRRKDFVHYENVNEKQINVLKGLELHTNVFNPDEQKEIVELVYSLQRMGQKQQLRARTYSEPRKWMRGKGRITLQFGCCYNYAMDKNGNPPGIVRDEEVDPLPPLFKKMIKRMVRWHVLPTSCVPDSCIVNIYDEGDCIPPHIDHHDFVRPFCTVSFLAECKILFGTTLKIINPGEFSGPFSLPLPLGSVLILNGNGADVAKHCVPSVPAKRISITFRKMDVSKLPYRYTPDPELVGIERLIPS…
	SlALKBH9B	Solyc02g062180.3	MLDHHHRSSTTDRFLLDYNADELRIAGEFLSNWFPFLSRDFCSSCTHTLSHRIRSLGRREAVGDAEQLKQQENFVVLTPELPDSNACNGNHDNCYGNSLGSWQDCAVLNGSADTNSLGSWKDGAVVQEPFDDALTCRNKSNSYVGGRSLGSLKGYADLNDTADTNSLGSWKDGADVQEPFDEALAPRNKSDNNVGGAVHPLGSWKDYADLNDTADTNSLGSWKDGADVQEPFDEALAHRNKSDSYIGVADRPIGSWKDCADLNDNVDTNSLGSWKDSADVQEPFEGALTPRIKPDNYLGGAARPVKEASRSKTFRSSRPTAIWRMKMPLADELDAVEISESSICSSQLRNGNGMNKEETSVQGAKPKMELSMEQREHIRFCNVKRKKDFICLERVNGKI…
	SlALKBH9C	Solyc02g083960.3	MSDHQRTRKDDPFLLNYNSDELRIASEFLSNWLPFLSRDLCRSCTHTLSDRIRSLNSKVSGNAECLKQPKNVSVLTPERCDSDGCNGSQENCDNNSLGSWNDYGDLNDNADTNSLGSWKDGAGGEPFEELSVDRNSSDGCIDGADSQSQSVGEASTSEAFKSSLPVTTPKVKMSWADMAQEDELQAEEVSESIALRSQVNGVAEEEITNPESKQKTELSREKREYIRFCNVKRKKDFICLERVRGKIVNILDGLELHKGVFSAAEQIRIVKYAEKLDQMGKNGELKERTYTTPTKWMRGKGRVTIQFGCCYNYAPDKNGNPPGILKSETVDPLPDLLKVMIRRLIRWHVMPSTCVPDSCIINIYEEGDCIPPHIDNHDFVRPFCTVSFLSECNIVFGSN…
	SlYTHDF1	Solyc01g028860.3	MAAGAPPADQAADLLQNLSLDSRNKTLEIADTKKKPSGNPTDGANGQLQSADRSVTPVLPEFMDPNLCYVPNSYASTAYYYGYDASANEWEDYARYTNPDGVEMPGVYGDNSSLIYHHAYGYAPYSPYSPATSPVPTVGHDGQLYGSQQYHYPYFQPLPLTSTSNTSSAALPKGEIATSAAAADQTSLSVDSAKGNSNVIVNGGVKGNTGHMPVRPAFQNSSLNANGSYGPGTLPGGAASGYQDPRLGFDGVRSPIPWIDGSMFTDGQARPVVNNSFTPSFSNGYAAPSTKNQNVHPHVMGMHHPRSSSSVNTTNGYMNRMYPNKYYGQFGNSFNSGMGFGPNRYDTRATGRGGWMTVDNRSKPRGRGNSFYGYGNENMDGLNELNRGPRGKGSKNQKS…
	SlYTHDF2	Solyc05g032850.3	MEDTNQQSIDPFTSVSSSGERVEEPHNVAEQPISPKDERIGSANASPDGAIPGASRNVQDHPVTSEAGAIPTFYPLNSYSPQDPGLYYGGYDNGTGSWVEQSNDGNVNNLHVAPPGMFNENPLFFPPGYGFDPQMAFGQFSPIASPLSPFMIDGQLYSHQIPVSPPYYAPPVSPGLPHVTSALPASQPDLVAPGSTGHEIDGTHFGPGSGYYIPVGPFGGGELSGSSNMGFYNYQGEVGSGQSLPNLANPVDSGRYISQMTSARLYPPPVGILGSYEQNAMQASHQGLGFTPGSLSRKYSQHSLYPSANYGSGSSSLWEPGHRNWLTPDRGGRRERDRHSVNISTESLGMASERNRGPRALKPKSKASIEDSSSSVICREVELTSILQPGQYNRPEFVT…
	SlYTHDF3A	Solyc01g103540.3	MAGEKIIEKPEAVAPGLKSDPSNKLIEKDLVSKKDGKAADSVASLGAVTSIKCENDQPPAAEQGAYYPPTSYCDYYYPGYNGTYNQLDEQAYFNAGVQSDNGSLLYYMPGYNPYSAGFVGGDGKQPYPSSGYLQQPVSYGSDSMPCYTWGSPYCADITNSAAPKSGNVKSTFGRNGSVKSNGFNSTKTNSSFSSKNSTVLFNPKSRPATAMSNPPKSFHQAQPFNPVNKFQSDVQSGGLMKGFHLVGDYPSYTSQNQGFFMPYDPINCQTNSRMWNGNYRAKPRGNFTRNGVFEATNELPRGPRANGRSVPSKPSAEEDQLVPAVQREKYNKEDFKTQYDNAKFYIIKSYSEDDIHKCVKYDVWSSTPNGNKKLDTAFVESEAKASGTGSSCPVFLFFS…
	SlYTHDF3B	Solyc12g099090.2	MSSLSSADQPRAESPLELIQGTEENLQITTPLLQNSQAMYNEGAPEFVVDQGLYYPPATNYGYFCTGLESPGDWDGHQGFFGLDGQDIQYMDAQTESFPYVYYTPNYGCAQSSYNPYNPYIPGAVVGADGPCAGPQHYYTIPPYENLGSSSYFPMAVPSTSSIPENAADPIMDSVISSTNRADDLRLKRNLSPTSPIFTPTSLGPASGYKSASNRGSESAKINAASGKQHVSHGFSSPSSQVHPGTVAQAIGSIIHGKVLSNHGQLRAPLPPEIDLSNHRSGAHDQANTDKIRTKFLNGTIPSDGKVSPDMLMEQNRGPRIDKMKKQLLVKAYSTRAGNVDVQGNIVIHADEYNRGDFLMDFVNAKFFVIKSYSEDDVHKSIKYNVWSSTPNGNKKLNS…
	SlYTHDC1	Solyc08g007740.2	MPSDTARKNAAIANSIVTDYKNERRNFDGPDSSCLRVNEDTNRSIAEELTLSSPPIGISTAIEKGKLYSIRYFVIKSLNHENIQLSVNRGIWATQAMNEAILDEAFHNSSKVILIFSVNTSGYFQGYAQMISSVGLRRDQVWSQGNGGRNSWGRSFEVNWLRLYDLPFQRTLHLKNPWNQNKPVKISRDCQELPPDIGEALCELLDGQDALDVNLKMDVFARNELSSKRPYVEPSLHLGDQDYNASLIPNGTMFSPSLLYQHQIDASRLHVAPLRINGVFSAEESAIASGESKSGQSRHSQRNRSFANLHVDTDMGPQINMWGLPAERSPLASNLTEDDILEMTYEEYLEACSRGSKRSPHPVSGPSRSTQRSLASQENCEDSQSGRSSKKRRGH
	SlYTHDC2A	Solyc08g007760.3	MPSDTARENASIANSIETDWKNERGNLGGPDSSSLRVNEDTNRSIAEELTSSLPIGISSAIEKGKLYSIRYFVIKSLNHENIQLSVNRGIWATQAMNEAILDEAFHNSSKVILIFSVNMSGYFQGYAQMISSVGLRRDQVWSQGNGGRNPWGRSFEVNWLRLYDLPFQRTLHLKNPWNQYKPVKISRDCQELPPDIGEALCELLDGKDALDVDLKMDIFARNDFSSKRPYVEPSLHLGDQDCNASLIPNGTMFYPSLLYQHQIDASRLHVAPQRINGVFSAEESAIASGESKSRQSRHSKRNRSLANLHVDTEMGRQINMWGLPAERSPLASNLTEDDILEMTYEEYLEAYSRGSKRSPHPVSGPSRSTQRSLASEDNCDDSQSGCSSKKRRSH
	SlYTHDC2B	Solyc08g007750.3	MPSDTARENASIAYSVVTDCTNERRNSDGPDSSCLGVIEGGEFTVSSPSTGISSAIEKGKLYGIRYFVIKSLNHENIQLSVNRGIWATQAMNEAILDEAFHNSSKVILIFSVNMSGYFQGYAQMISSVGLRRDQVWSQGNGGRNPWGRSFEVNWLRLYDLPFQRTLHLKNPWNQDKPVKISRDCQELPPDIGEALCELLEGQDSMDVDLKMDTFARNDLSSKRPYVEPSLHLGFQDCNASLVPNGTMFYPSSLYQHQIDASRLQVAPVRINGVFSAEESAIASVESKSRQSRHSKRNRSLANLHVDTGMGPQINMLGLPAERSPLSSNLTEVDILEMTYDEYLEACSRGSKRSPHPVSGPSRSTQRSLASEVNCDDSQSGCSSKKRRSH
	SlCPSF30A	Solyc02g021760.3	MDEGEGGLNFDFEGGLDTGPTHPTASVPVIQSFDHTAAAASSANINPPTVPAVGGQGDVGFVGNRRSFRQTVCRHWLRSLCMKGDACGFLHQYDKSRMPICRFFRLYGECREQDCVYKHTIEDIKECNMYKLGFCPNGPDCRYRHAKMPGPPPPVEEILQKIQHLASNNYGYSNRFNQNRNANYSTQTDKSQASQAQNGTSLAVKSTATETPIIQQHQPHQQVQPPQLQGGPTQAQIHPNGQQNQADRTAVVLPQGTSRYFIVKSCNRENLELSVQQGVWATQRSNEAKLNEAFDSVENVILIFSVNRTRHFQGCGKMTSRIGGAANGGNWKHEHGTAHYGRNFSLKWLKLCELSFQKTHHLRNPYNENLPVKISRDCQELEPSVGEQLASLLYLEPDS…
	SlCPSF30B	Solyc02g070240.3	MDDGEGGLNFDFEGGLDTGPTHPTASVPVIQAGPAPNASVAVVPPGGGVGLGGDGSFVGNRRSFRQTVCRHWLRSLCMKGDACGFLHQYDKSRMPVCRFFRLYGECREQDCVYKHTNEDIKECNMFKLGFCPNGPDCRYRHAKMPGPPPPVVEVLQKIQNLTSHGYSNRFFQNRNTNYSTQADKSQIPQVPNVMNQAVKSTATEPPIGQPHQPHQQQVQQPQHQGPPTQTQTLPGTQQNQAAIPLPQGPSRYFIVKSCNRENLELSVQQGVWATQRSNEAKLNEAFDSVENVILIFSINRTRHFQGLAKMTSRIGGAAKGGNWKHEHGTAHYGRNFSVKWLKLCELSFQKTRHLRNPYNENLPVKISRDCQELEISVGEQLASLLYVEPDSELMAISLA…
Nicotiana tabacum	NtMTA1	Nitab4.5_0000151g0390.1	METHSDGTDEIAAVKELRQQHETRIQTLHNAQLELIASLQTLVPDIVSSLDLSLKTISSFNGKPFTPLPNPLPNTPNPNPNLLVPPKINPNSSSGAPAKPISEASGSVNERDKMVIDECGGPLSVVRAMVAVCLLERVPFTAIDSSTLLRKLENDQSHTAAEKAAIRELGGESGPIMAVEMALKLMAEDNACVELENFVVSGKSRVMVLNIDRTRLLKELPESKQNEGSSVSGGNRNNNNNNQEMVKRGSDNGGFMGMGRAMSEMWEHSHMQGMTAMFPGNMGPRGGHRGMVGMMGMPRGVGVPPPMPRPPMGPNGGFVGGGNSIALKPRTEEDDMKDLENMLNKKSFKEMQKSKTGEELLDLIHRPTAKESAVAARFKSKGGSQVKEYCSALTKEDCR…
	NtMTA2	Nitab4.5_0000837g0110.1	METHSDGTDEIAAVKELRQQHETRIQTLHNAQLELIASLQTLVPDIVSSLDLSLKTISSFNGKPFTPLPNPLPNTPNPNPNPNLLVPPKINPNSSSGAHAKPVSEASGSVNERDKMVIDDCGGPLSVVRAMVAVCLLERVPFTAIDSSTLLRKLENDQSHTAAEKAAIRELGGESGPIMAVEMALKSMAEDNACVELENFVVSGKSRVMVLNIDRTRLLKELPESKQNEGSSVSGGNRNNNNNQEMVKRGSDNGGFMGMGRAVSEMWEHSHMQGMTAMFPGNMGPRGGHRGMVGMMGMPRGVGVPPPMPRPPMGPNGGFVGGGNSIALKPRTEEDDMKDLENMLNKKSFKEMQKSKTGEELLDLIHRPTAKESAVAARFKSKGGSQVKEYCSALTKEDC…
	NtMTB1	Nitab4.5_0000582g0120.1	MTSPERLRSYLKQDDRDLKFDDDWERDDKRKYRSSKSRSGNSEEAEGLDSNGRRRSTVDRNESRKRSGGSSKADVDEDDYEAEKDSRSKLMKKKQGENTLETLSNWYQDGELGGKYENGDKTGGRGEILSNESVRRKSTSRFSDGDGTQTRNKGKNEKLHGGDSENALERDSRRLERKESAREKGHMLLESLKDPIGDKNDKYPDSDERKIDCDRSKRGRLYATEEDNGGNVPIREDKLGVERCEELRQLKSATSHDVADSLERSVVAGDDVGLGVKERNRREIDYSDRSRTPERSGRRHYDSESVEMEYEKRDTFRRKEQEKNGVRDDKSKGRDDGWSDRNRVRDGCGEPQAIADTPSFVFLWVGDGVGLEQGRQCLKKWGFRRCEDICWVKTNKTNA…
	NtMTB2	Nitab4.5_0009827g0020.1	MTSPERLRSYLKQEDQDLKFDDDWEGDDKRKYRSSKSRSGNSEEAEGLDSNGRRRSIVDRNESRKRSGGSSKADVDEDDYEAEKDSRSKMKKKQGENTLETLSNWYQDGELGGKYENGDKTGVRGEILSNESVRRKSTSRFSDGDGSQTRNKGKNEKLHGGDSENALERDSRRLERKESAREKGHVLLDSLKDPIGDKNDKYPDSDERKIDCDRSKRGRLYATEEDNGGNVPIREDKLGVERFEELRQLKSATSHDVADSLERSVVAGDDVSLGVRERNRREIDYSDRSRTPERSGRHHYDSENVEMEYEKRDTFRRKEQEKNGAIADTPSFVFLWVGDGVGLEQGRQCLKKWGFRRCEDICWVKTNKTNATPGLRHDSHTLFQRSKEHCLLGIRGTVR…
	NtMTB3	Nitab4.5_0007148g0020.1	MASPERARSYVKQNTQDDTELTGDKFRDNDDDWEGEDKRKYRSSKSRRSDNGKDAEGLDSGRRRSTAERTESRKRSGGSSRADGDKDDYETKKESRSKLMKKKLEENTLEKLSNWYQDGELESKYDNGEKNGGRGFTRADESDKWKSTAKFSDGDGSEKRNKGKGEKLTGGDFENVVEKDCRYVERKESSREKAHGSEQARISRRRWDESDSSRKVEESEYAEKLDVRSGKPGDIKLESLKDPDGDKADKYQDRDERRADSDRSSRVRSEAIDEDSKGAFPIREDRLGKDRFEEHRQARDPMSRDIVASRERVVDDDSSWVRERSRRETDSSNRSRTPERSGRRHYDSECLEMEYEKRDTFRRKEQEKDGYRDDKSKGRDDGWSERNRDRDDSRDGWKR…
	NtMTB4	Nitab4.5_0013274g0010.1	MTSPERARSYVKQNTQDDTELKGDKFRDNDDDCEGEDKRKYRSSKSRRSGNGEDAEVLDSGRRRSTVERTESRKRSGGSSRADGDEDDYETKKESRSKLKKKLEENTLEKLSNWYQDGELESKYDNGEKNGARGFTRADESDKRKSTAKFSDGDGSETRNKGKGEKLTSGDFENAVEKDCRYVERKESSREKAHGSEQARISRRRWDESDSSRKVEESEYGEKLDVRSGKPGDIMLESLKDPDGDKADKYQDRDERRADSDRSRRVRSEAIDEDSKGAFPIREDRLGKDRFEEHRQARDPMSRDIVASRERVVDDDSSWVTERSRRETDSSNRSRTPERSGRHHYDSECLEMEYEKRDTFRRKEQEKNGYRDDRSKGRDDGWSERNRERDGSRDGWKRR…
	NtMTC1	Nitab4.5_0000110g0230.1	MKNNQLQLFSESGIYQLTSNAFFIDPVRILNRSYTRFRVSPSTYYSRFFDSSNSTQVPKASEDSRKRKRKQKKKPQSLNEREQIADRRHQEVKPLLLKAHEALIEATDLLKVLRNLRNDGCAVGECKELSEESSELSFMELGSVWQAPLYEIVLNYYQDDKTFHNGGSVLAQSIEQSVTPVFNNLVANEGSCDIEAELFNHKYIIPIRSCFYMSDLRQIENLIPADSDCGFNLIVIDPPWENGSAHQKLRYPTLPNRYYLSLPVKQLCHTSGSLVALWVTNREKLRGFVENDLFPKWGVKYAANFYWLKVKANGMMTGELDLFHHRPYECLLLGYCEGKETDSDNITRLNPIPDNRVFVSVPGDYSRKPPIGGNLFGFPFEFFFFLLNNVVSLCAFLSF…
	NtMTC2	Nitab4.5_0005314g0050.1	MENNQLQLFSESGIYQLTSNAFFIDPVRILNRSYTRFRVSPSTYYSRFFDSSNSKQVPKASEDSRKRKRKQKKKPQSLNEREQIADRRHQEVKPLLLKAHKTLLEAPDLLKVLRNLRNDGCAVGECKELSEESSELSFMELGSVWQAPLYEIALNYHQDDKTFHNGGSTLVQSIEQRVTPVFNNLVANEGSCDIEAELFNHKFIIPKRSCFYMSDLRQIENLIPADSDCGFNLIVIDPPWENGSAHQKLRYPTLPNRYFLSLPVKQLCHTYGALVALWVTNREKLRGFVENDLFPKWGVKYAASFYWLKVKANGMMTGELDLFHHRPYECLLLGYCDGKETDSDNVTRLNPIPDNRVFVSIPGDYSRKTPLGELLLDYVPGSRPARCIELFAREMIPGW…
	NtFIP37A	Nitab4.5_0001284g0080.1	MASHNHLDDDLDFGGDFAGTRRSGTKRSFGDLDDDEDDIFGSKKGNLKVEETAPGAATGMILSLRESLQDCKDTLASCQTELEAAKSEIQKWRSAFEKESFILPGMTPEPKFVVSYLQNLRSSEESLREQLERAKKKESAFIVTFAKREQEIAELKSAVRDLRAQLKPPSMQARKLLLDPAIHEEFTRLKNLVEEKDKKVKELHDNIAAVNFTPQSKMGKMLMAKCRTLQEENEEIGNQANEGKMHELTMKLALQKSQNAELKSQFEGLCKQIEGLTNDVERSNEMVLILQEKLEEKDEEISKLKEELNERNTVMEKTELTPDKTASDEGMTATEAQAENE*
	NtFIP37B	Nitab4.5_0001647g0010.1	MASHNHLDDDIDFGGDFAGSRHSGTKRSFGDLDDDEDDIFGSKKDNLKVEETAPGVATGMILSLRESLQDCKDTLASCQTELEAAKSEIQKWRSAFEKESFIPPGMTPEPKFVVSYLHNLKSSEESLREQLERAKKKESAFIVTFAKREQEIAELKSAVRDLRAQLKPPSMQARKLLLDPAIHEEFTRLKNLVEEKDKKVKELHDNIAAVNFTPQSKMGKMLMAKCRTLQEENEEIGNQANEGKMHELTMKLALQKSQNAELKSQFEGLCKQIEGLTNDVERSNEMVLILQEKLEQKDEEISKLKVELNERNTVMEKTELTPDKTASDEGMTATEAQVENE*
	NtHAKAI1	Nitab4.5_0000008g0560.1	MLQIRLSKPASESGGGAKSLPSDSITVACPDHLVLADLPVAKSLGSANTASLLKTVGRRSRRQLGERVHFCVRCDFPIAIYGRLSPCEHAFCLDCARSDSLCYLCDERIQKIQTIKLMEGIFICAAPHCLKSFLKKIEFESHIHENHGDLLHQTAEKDGNVSESASARKPAASDSTVHDREDKAHHSQTRDQQPPRLVMQPKPTPPFAGSIPNHPLEQQSDGNPPPGFERPGSQNRFPQPGFDTQGALRPEPGQFPDKQQGIIGGSPFPEYPMHMSQPHGFAVPMSSNPGLAPQFGYPQFAPDGAQPFYGAPFEMPRPDSTPEMGSEQGSLLGFPPGAAGNMNFAENYPRPWNMGQPVGPFEPTAVQPPGDGFVNAADPQGRPVFFQGDYGRNAGVMPS…
	NtHAKAI2	Nitab4.5_0006254g0010.1	MLQIRLSKPASESGGGAKSLPSDSITVACPDHLVLADLPVAKSLGSANAASLLKTVGRRSRRQLGERVHFCVRCDFPIAIYGRLSPCEHAFCLDCARSDSLCYLCDERIQKIQTIKLMEGIFICAAPHCLKSFLKKTEFESHIHENHGDLLHQTAEKDGNVSESASARKPAASDSTVQAPPRPLFSPSSGSQVHDREDKSHHSQTRDQQPPRLVMQPKPTPPFAGSIQNHPLEQQSDSNPPPGFERPGSQNRFPQQGFDTQGALRPEPGQFPDKQQGIIGGSPFPEYPMHMSQPHGFAVPMSSNPVLAPQFGYPQFAPDGAQPFYGAPFEMPRPDSTPEMGSEQGSLLGFPPGAAGSMNFAENYPRPWNMGQQVGPFERSAVQPPGDGFVNAADPQGRP…
	NtVIR1	Nitab4.5_0001495g0100.1	MGRPEPCVLFAQTFVHPQLDEYVDEVLFAEPVVVTACEFLEQNAASACSSLKLVGATSPPSFALEVFVQCEGETRFRRLCQPFLYSHSSSNVLEVEAIVTNHLVVRGSYRSLSLVVYGNTTEDLGQFNIDVDLDGSLANTISVVEGDLEDLPPALRPNNLSTEQTLSSLKSLSLKNIPQDIPLELRQFLQLILKMLESPKFGLVKNKVLTSLLSVASIYATPCFPSMITMQEQLGLDKLVYNQEVQLAIAEAKKELLEIHDSFIFQAGDQENMVLCLSLALLVSSARESCYHFVNCGGMEQLGYCFVSSLQNSSALKLLHLGVIEQATRHSVGCEGFLGWWPREDENIPSGTSERYNLLLKVLLHNQRHDVASLATYILHRLRFYEVSSRYECSILSVL…
	NtVIR2	Nitab4.5_0004363g0030.1	MGRPEPCVLFAQTFVHPQLDEYVLFAEPVVVTACEFLEQNAASACSSLKLVGATSPPSFALEVFVQCEGETRFRRLCQPFLYSHSSSNVLEVEAIVTNHLVVRGSYRSLSLVVYGNTTEDLGQFNIDVDLDGSLANTISVVEGDLEDLPPALRPNNLSTEQILSSLKSLSLKNIPQDIPLELRQFLQLILKMLESPKFGLVKNRVLTSLLSVASIYATPCFPSMITMQEQLGLDKLVYNQEVQLAIAEAKKELLEMHDSFIFQAGDQSAEFVADAMLLESENETAAPKQLLDSLSHYFKFGSNTGDAVHHELSKRENMVLCLTLALLVSSARESCYHFVNCGGMEQLGYCFVSSLQNSSALKLLHLGVIEQATRHSVGCEGFLGWWPREDENIPSGTSE…
	NtFIONA1	Nitab4.5_0001423g0020.1	MGSKKRKRGERATTHPRNKYYDNPPDFSLLASKYSTFAPYVFYSGDGRRPRIDWTDFNATRELTKVLLHHDHGLNWWIPDGQLCPTVPNRSNYIHWVEDLLSSNIIPKVQDDRNFIRGFDIGTGANCIYPLLGASLMGWKFVGSDVTDVAFEWAEKNVKSNPHLSELIEIRRVSMETPSSSKQELNDEPGKYGQCKDVDFDNAEAALIGPSPPSHLPVHPGIGKIYNGPPILVGVVKDGEKFDFCMCNPPFFETMEEAGLNPKTSCGGTMQEMVCPGGENAFITRIIEDSVQLRESFRWYTSMVGRKTNLKVLISKLWEVGATIVKTTDFVQGQTCRWGLAWSFLPLSKKMVPSHVAEKNNMSFMLEGLQRHQSAIDVLQSVESYFCSIGASSKLDSAS…
	NtFIONA2	Nitab4.5_0001903g0070.1	MGHKKRKRGERATTHPRNKYFDNPPDFSVLASKYSTFAPYVFYSGDGRRPKIDWTDFNATRELTRVLLHHDHGLNWWIPDGQLCPTVPNRSNYIHWIEDLLSSDIVPKVQDDRNCIRGFDIGTGANCIYPLLGASLMGWKFVGSDVTDVALEWAEKNLKSNPHLSELIEIRRVNMENPSSSKEKLNDEPGKYGQCKDVDFDNADAALIGPSPPSHLPVHPGVGKIYNGPPILVGVVKDGEKFDFCMCNPPFFETMEEAGLNPKTSCGGTMQEMVCPGGENAFITRIIEDSVQLRESFRWYTSMVGRKTNLKVLISKLWEVGATIVKTTDFVQGQTCRWGLAWSFLPLSKKMVPSHMAEKNNMSFMLEGLQRHQSAIDVLQSVESYFCSIGASSKLDSAS…
	NtALKBH1A	Nitab4.5_0001356g0010.1	MYGSNPSTDDEERTAFRKAEKKYKLYYDNTRKKKQPRPVDLSEVIDFKSISESYHRNGELPSGIFAIQCDFDSLVFCLESHPGFYFIPGALTVEEQCRWIKESLTSFPQPPNRTNHNAIYGPLQDLFAAAKDNKALIQEDKHCGTNNSEVEIIQNDINCPKWNFFDQSGALSREVTCKSVPASVLLRKLRWSTLGLQFDWSKRNYNISLPHKKIPDALCLLAERMAAAALPSGEVFQAEAAIVNYFGLGDTLGGHVDDMEKDWSKPIVSMSLGCKGIFLIGGKSRDVPPVAMFVRSGDVILMAGQARECFHGVPRIFTDKEHAEISSLELQFSDEDDSAFLEEMKEQGRLQILTLFL*
	NtALKBH1B	Nitab4.5_0008905g0010.1	MYGSNPSTNDEERTAFRKAEKKYKLYYDNTRKKKQPRPVDLSEVIDFKSISESYRRNGELPSGIFAIQCDFDSLVFCLESHPGFYFIPGALTVEEQCRWIKESLASFPQPPNRTNHNAIYGPLQDLFAAAKDNKALIQEDKHCVTNNSEVEIIQNDISVPKWNFFDQSGALSREITCKSVPASVLLRKLRWSTLGLQFDWSKRNYNISLPHNKIPDALCLLAERMAAAALPSGEVFQAEAAIVNYFGLGDTLGGHVDDMEKDWSKPIVSMSLGCKGIFLIGGKSRDIPPVAMFVRSGDVILMAGQARECFHGVPRIFTDKEHADISSLELQFSDEDDSAFLEYIRTSRININIRQMFDVISQ*
	NtALKBH2A	Nitab4.5_0000147g0330.1	MAMVTKLNPKAETVESGDRHGRKSENEVEQNVAVAATSDSKTKRVVVELGNGSQVIYMPKFLAYDQSWDYLEYLNKNIPWKRPTIRVFGRSCVQPRDSCYVASEGLPQLVYSGYQPHAYSWDEFPPLKDILDAVHKALPGSHFNSLLLNRYKGGDDYVGWHADDEKLYGPTPEIASLSFGCEREFLLKKRPDKTPGGKITSGEPPKKRPKKNGSPDQHSFVLKHGSLLVMRDYTQRDWLHSVPKRVKADSCTQQQKEGGFEFV*
	NtALKBH2B	Nitab4.5_0006294g0080.1	MATVTKLNLKAEAVESGDRHGRDSENEAEQNVAVAATSDSKTKRVVVELGNGSQVIYMPKFLGYDQSWDYLEYLNKNIPWKRPTIRPRDSCYVAIEGLPQLVYSGYQPHAYSWDEFPPLKDILDAVHKALPGSRFNSLLLNRYKGGDDYVGWHADDEKLYGPTPEIASLSFGCEREFLLKKRPDKTSQGKTSSGEPPKKRPKKVGSPDQHSFVLKHGSLLVMRGYTQRDWLHSVPKRVKADSCTQQQKEGGFEFV*
	NtALKBH6	Nitab4.5_0005125g0010.1	MLKKKKNPSLLEQIVASREEEIAVPPWLTRITERINEKSGLFPSSINHVLINEYLPNQGIMVCSELVASVLQPHQDGPAYYPVVAILSLGSPVVMDFTPHPNLSSSTHGNGVDDKISDPGPAVMNSGEQLDSCHPFSIVLMPRSLLIFKDLVYSGKLSSWVVSFDRTTQVTIRHTA*
	NtALKBH7A	Nitab4.5_0000619g0080.1	MEEQLKTILTEAFGESSDSEGEEQQLVHSHCVENRDNGKALTGSVFGESHDWEKISEIDGLWLCKDFLSPDQQSKLLSSIQKEEWFAQSSSNQAMRFGDLPEWAVELSSSIHEAILFDNCVAELDNCEKGKEACIFPQDLLWRKPLFDQLIVNMYRPGEGICPHVDLMRFEDGIAIVSLESSCVMHFTRVENETCRDQDPPQKVPLLLIPGCLILMWGEARYLWKHEINRKPGFQKWEGQEIDQKRRISVTLRKLCRTD*
	NtALKBH7B	Nitab4.5_0003901g0060.1	MEEQLKTILTQAFGESSDSEGEEQQQFVHSHCAENRENGKALTGSVFGESHDWEKISEIDGLWLCKDFLSPDQQSNLLSSIQKEGWFAQSSSNQAMRFGDLPGWAVELSSSIHEAILFSNCVAELENCGKGEETCIFPQDLLWREPLFDQLIVNMYQPGEVRLYPFTEQSSCVMRFTRVENETCNQDSPQTVPVLLTPGCLILMRGEARYLWKHEINRKHGFQKWEGQEIDQKRRISVTLRKLCRTD*
	NtALKBH8A	Nitab4.5_0001159g0020.1	MGLPRFKRPGGTSESSSNLYVANCGPAVGLTFDTIEAVFGAYGPVKGVYLADESGTRVIVSYHEEKSAESALKTLNRRACPELGGRSLHIQYSVHSVCQVAVDDSIPVSMAASELDIPGLYLIHDFISAEEEKTRNVNTNQYLGELPLFLSPILEKMSLFQKLGYAETVLLDQLTVNEYPPGVGLSPHIDTHSAFEDLIFSLSLAGPCIMEFRKYSTGVWLTSPDTLSDEEAQNSDKSSKFLRRAIYLPPRSILLLSGEARYAWHHYIPHHKVDVVNDTRIRRASRRVSFTLRKIRKGPCECEFPEYCDSQK*
	NtALKBH8B	Nitab4.5_0006955g0010.1	MGLPRFKRPGGTIESSSNLYVANCGPAVGLTFDTIEAVFGAYGPVKGVYLADESGTRVIVSYHEERSAESALKALSRRACPELGGRSLHIQYSVHSVCQVAVDDSIPVSMAASELDIPGLYLIHDFISAEEEKELLAAVDTRPWQKLAKRRVQHYGYEFQYSTRNVNANQYLGELPSFLSPILEKMSLFQKLGYAETVLLDQLTVNEYPPGVGLSPHIDTHSAFEDLIFSLSLAGPCIMEFRKYSTGVWLTSPDTLNDEEAQNSEKSSKFLRRAIYLPPRSILLLSGEARYVWHHYIPHHKVDVVNDTRIRRASRRVSFTLRK
	NtALKBH9A1	Nitab4.5_0000816g0050.1	MAGDFSRRSQDFMAMLRNLSREEILDVLSEGLCPHCEDVIEARVYNLHQNEMSLSDVNVTKSSAEFLDGESSDDVISPKRRLNSYAHTLNSWRSPQVVESTYSGRPKVLVTPSSINNKRPVFNHSNYEIPLSDGLSRSVVGNGLSEEQKELSRFGQVGRRKDFVYYEKVNGKETNILKGLELHTRVFNPDEQREIVEFVYTLQRMGQKGQLRARTYSEPRKWMKGKGRVTMQFGCCYNYAVDKDGNPPGIIRDGEVDPLPPLFKKMIRRMVRWHVLPPTCVPNSCIVNIYDEGDCIPPHIDHHDFVRPFCTVSFLAECNILFGTSLKIINPGEFSGPFSLPLPLGSVLILNGNGADIAKHCVPSVPAKRISITFRKMDDRKLPFAYTPDPELSAIEPFV…
	NtALKBH9A2	Nitab4.5_0007514g0010.1	MSSGSRAKRNKNKNWVMAGDFCRRSQDFMAMLRNLSREEILDVLSEGLCPHCEDVIEARVYNLHQRRLDEMSLSDVNVTKSSAEFLHGESSDDVISPKRRLNSYAHTLNSLRSPQVAESTYSGRPKVLVTPSSINNKRSVFNHSNYEIPLSDGLSRSVVGNGLSEAQKELSRFGQVGRRKDFIYYEKVNGKETNILKGLELHTRVFNPDEQREIVEFIYALQRMGQKRQLRARTYSEPRKWMKGKGRVTMQFGCCYNYAVDKDGNPPGIIRDEEVDPLPPLFKKMIRRMVRWHVLPPTCVPNSCIVNIYDEGDCIPPHVDHHDFVRPFCTVSFLAECNILFGTSLKIINPGEFSGPFSLPLPLGSVLILNGNGADVAKHCVPSVPAKRISITFRKMDDR…
	NtALKBH9B1	Nitab4.5_0000188g0100.1	MSDHRRSRKIDPFLLSYTADELLIASEFLSNWFPFLSHGLCQSCTLTLSCCIRSLDLESVAMTAEAAGDAERLKQQEAFTVLTPELPDSNYCSRNLDNCVNIKECADLYDTADTNSLGSWKDGVDRAERLKQQENFTVLTPELPDSNDCNGNLHNCVNNSLGSRKECADSYDTADTNSLGSWKDGTNGAEHLKQQENFTVFTPELPDSNDCNGELDNCDKNSLGSWKECADFYDTADTNSLGSWKDGTDGPERFDEASVRRNNRSDSYVGGADRLSRPVEEASRSKTFSSLIPAASPRMKMSWADMAEEDELDAEDFSESTSWSSQLGNGNGVNEQESSIQETKRKTELSREQIEHIRFCNVKRRKDFICLERVNGKYVNILDGLELHTGVFSMAEQNR…
	NtALKBH9B2	Nitab4.5_0002337g0020.1	MELSREEREHIRFCNVKRKKDFICLERVNGEVVNILDGLELHTGVFSMAEQNRIVKFVEKLEEMGKNGQLKERTYTAPRKWMRGKGRVTIQFGCCYNYAKDKQGNPPGILKTETVDPLPNLLKVMIRRLVRWHVMPPNCVPDSCIVNIYEEGDCIPPHIDNHEFVRPFCTVSFLSECNIVFGSNLKTVAPGEFAGAIAIPLPVGSALVLNGNGADVAKHCVPAVPTKRISITFRRMDESKRPIGYVPEQDLQGLQPLSYEADRYENSNTFKPRHSTRKQLGTREANKETVKISIERNFKPHYFGRNRQGPVDTRKVWVAVDK*
	NtALKBH9C1	Nitab4.5_0003271g0040.1	MSESDQQRTQKDDPFLLNYNPEELRIASEFLSNWLPFLSRDLCHSCTNTLSDRIRSLNFKVGGDAECLKQPKNISVLTPERCDSDGCNGSQENCDNNSLGSWNDCGDLNDNADTNSLGSWKDGAGGGEPFEEPSVDRHSSDSCIDGADSVSRPVGEATTSEAFSSSLPVTTPKMKMSWADMAQEDELQAEEVSESIALSSQVNGVSEEEITTPESKPKTELSREQREYIRFCNVKRKKDFICLERVNGKFVNILDGLELHKGVFSAAEQIRIVKYVEKLDQMGKNGELKERTYTAPAKWMRGKGRVTIQFGCCYNYAPDKIGNPPGILKSETVDPLPDLLKVMIRRLVKWHVMPPTCVPDSCIINIYEEGDCIPLHIDNHDFVRPFCTVSFLSECNIVF…
	NtALKBH9C2	Nitab4.5_0006286g0010.1	MSESDQQRTQKADPFLLNYNPEELRIASEFLSNWLPFLSRDLCHSCTHTLSDRIRSLNFNFVGMIAEVGGDAECLKQPKNISVLTPERCDSDGCNGSQENCDNNSLGSWNDCGDLNDNADTNSLGSWKDGTSGGEPFEEPSGDRHSSDSCIDGADSLSRPVGEASTSEAFSSSLPVTTPKMKMSWADMAQEDELQAEEVSESIALSSQVNGVSEEEITTPESKPKTELSREQREYIRFCNVKRKKDFICLERVNGKIVNILDGLELHKGVFSAAEQIRIVKYVEKLDQMGKNGELKERTYTAPAKWMRGKGRVTIQFGCCYNYAPDKSGNPPGILKSETVDPLPDLLKVMIRRLVRWHVMPPTCVPDSCIINIYEEGDCIPPHIDNHDFVRPFCTVSFL…
	NtALKBH10	Nitab4.5_0010603g0030.1	MPPAVAAVGHHRVVPLAPTATPAAASPVVKPPPPTVVSETFAKDAILAWFRGEFAAANAIIDALCNHITQLEGGRSSEYESVFAAVHRRRLNWIPILQMQKYCSIAEVTVELRKVADRKLKEREEEELTDAKQSDAEGNGSLAEKEISHSVESSENGGSEVVDEDESHDSPESEITDTGSVEPSIESVEFCSNHENCETTHAHIKMTKGFVSKEPVKGRMVNVVRGLKLFEDVFTPNEISKLNDCANELRAAGQNGDLSGETFVLFNQQVKGNKRELIQLGTPIFRHIKEEATCQKSNIEPIPALLQGVIDHLIQWHLISDTRRPNSCIINFFDEGEYSQPFLKPPHLDQPVSTLLLSESMMAFGRTLVCDSDGNYKGSCMLSLKEGSLLVMRGNSADM…
	NtCPSF30A1	Nitab4.5_0000100g0020.1	MDADANNWLQKREKTGLGVSVDAEFKSHLRLRRSEGHGFKNEPPTVSAHVGGDVGFVGNRRSFRQTVCRHWLRSLCMKGEACGFLHQYDKSRMPICRFFRLYGECREQDCVYKHTIEDIKECNMYKLGFCPNGPDCRYRHAKLPGPPPPVEEVLQKIQHLASNNYGYSNRFYQNRNANYSTQAEKSQASQGQNGMGLAVKSTAAETPIIQQIQPHQQQVLQTQQQGGPTQTQIHPNGQQNQADRTAVVLPQGTSRYFIVKSCNRENLELSVQQGVWATQRSNEAKLNEAFDSVENVILIFSVNRTRHFQGCAKMTSRIGGAAKGGNWKHEHGTAHYGRNFSVKWLKLCELSFQKTHHLRNPYNENLPVKISRDCQELEPSVGEQLASLLYLEPDSELMA…
	NtCPSF30A2	Nitab4.5_0000607g0100.1	PPTVSAHVGGDVGFVGNRRSFRQTVCRHWLRSLCMKGEACGFLHQYDKSRMPICRFFRLYGECREQDCVYKHTIEDIKECNMYKLGFCPNGPDCRYRHAKLPGPPPPVEEVLQKIQHLASNNYGYSNRFYQNRNANYSTQADKPQASQGQNGMGAVKSTATETPIIQQIQPHQQQALQTQQQGGTTQTQIHPNGQQNQADRTAVVLPQGTSRYFIVKSCNRENLELSVQQGVWATQRSNEAKLNEAFDSVENVILIFSVNRTRHFQGCAKMTSRIGGAAKGGNWKHEHGTAHYGRNFSVKWLKLCELSFQKTHHLRNPYNENLPVKISRDCQELEPSVGEQLASLLYLEPDSELMAISLAAESKRQEEKAKGVNPDNGNDNPDIVPFEDNEEEEDEESE…
	NtCPSF30B1	Nitab4.5_0001181g0060.1	MDDGEGGLSFDFEGALDTLPTHPTASVPVIQSSDHYNTITTAGPDPSASTASVPTVGLGQGQLGDGSFVGNRRSFRQTVCRHWLRSLCMKGDACGFLHQYDKSRMPICRFFRLYGECREPDCVYKHTNEDIKECNMYKLGFCPNGPDCRYRHAKLPGPPPPVEEVLQKIQNLTSYNYGYSNRFLQNRNANYSTQADKSPTQQVQNVMNQAVKSTAVEPPIGPQHQAHQQQVQQPQHHSAPTQTQTLPNGQQNQADRTAIPLPQGTSRYFIVKSCNPENLELSVQQGVWATQRSNEAKLNEAFDSVENVILVFSINRTRHFQGLAKMTSRIGGASKGGNWKHEHGTAHFGRNFSVKWLKLCELSFQKTRHLRNPYNENLPVKISRDCQELEISVGEKLAS…
	NtCPSF30B2	Nitab4.5_0011416g0020.1	MDDGEGGLSFDFEGGLDTVPTHPTASVPVIQSSDHYNTTTTAGPAPSASTASVPTVGLGQGQLGDGSFVGNRRSFRQTVCRHWLRSLCMKGDACGFLHQYDKSRMPICRFFRLYGECREPDCVYKHTNEDIKECNMYKLGFCPNGPDCRYRHAKLPGPPPPVEEVLQKIQNLTSYNYGYSNRFFQNRNANYSTQADKSPTPQVQNVMNQAVKSTAAEPPTGHQHQPHQQQVQQPQHHGAPTQTQTLPNGQQNQADRTAIPLPQGTSRCVWSFKGLAKMTSRIGGASKGGNWKHEHGTAHYGRNFSVKWLKLCELSFQKTRHLRNPYNENLPVKISRDCQELEISVGEQLASLLCLEPDSELMAISIAAESKREEERAKGVNPDNGNENPDIVPFEDNEE…
	NtYTHDC1	Nitab4.5_0001200g0030.1	LGKLGAKLGHSLSPSNWTLLCSFAPTSNPQLSLSLSLNFKGGCKQHMSSDTAKENASVVDSSVTEWKNERGNMDEPDTPSYRANEDTCRSRAEERTNSCQQIGISGAIGNGKFYGIRYFIIKSLNHENIQLSVNRGIWATQVMNEPILDEAFNNSSKVILIFSVNMSGFFQGYAEMISTVGWRRDQVWSQGNGGRNPWGRSFKVKWLRLYDLPFQRTLHLKNPWNDYKPVKISRDCQAWELPPDIGEALCELLDGQDALDVNLKMDRFARNDLSFKRPYVEPTVHPLGGECNASLHMGSMLYPSFLYQHQVNGNGLHVAPQRINGVFAAEESVIASGEESKSKQSRHSQRNEGLANLHIDPDVGPRINMWGMSAERSPLASNLTEDDILEMTYEEYLEA…
	NtYTHDC2	Nitab4.5_0002886g0080.1	MSSDTAKENASVVDSSVTEWKNERGNMDEPDTPSYRANEDTCRFGAEERTNSCQQIGISSAIENGKFYGIRYFIIKSLNHENIQLSVNKGIWATQVMNEPILDEAFNNSSKVILIFSVNMSGFFQGYAQMISTVGWRRDQVWSQGNGGRNPWGRSFQVKWLRLYDLPFQRTLHLKNPWNDYKLVKISRDCQAWELPPDIGEALCELLDGQDALDVNSKMDRFARNDLSFKRPYVEPSVHPGGGECNASLHMGSMLYPSFLYQHQVNGNGLHVAPQRINDVFAAEESAIASGEESKSKQSRHSQRNRGLANLHVDPDVGPRINMWGLSAERSPLASNLTEDDILEMIPMMALLRREGSIHAIDGKYPKDISTPDKEKIEGDALSAIQLSLAPNVLCEVST…
	NtYTHDF1A	Nitab4.5_0000001g0090.1	LLQDLHLDSENKSLQARDSTKQDVLVELKINSLYCQSLFLDKKVSSVQYAPVEPGTMANGMNKPFERSTSPFNQDFTGPSMFYSPNGYTSPTYPSSTYYYGGYDGSSGNEWDGFASADGVEMPQGMFGDYQHGYGYAPYGTYSPSGSHVGHDRQLYGPQQYQYPSSYFQSASSTSGSYPSNQGNTSQTAVSPSVAPDQVRFPAESTEANQSRVGSTVTHRTNTSKSVRPTYQNSSAKSSDSYGWGGMPSVSPWVSSAVPRGSNFSSGGTQNLRPLPHSVGMQHPRASSAMGGYMNQMYPNNRMYGQYGNAFRSGLGFSPSIYDLRTGGRDWLVADHKYRPRGRGNGLSANSNESADGLNELNRGPRGKGFKDQKDSEPISLAVKGQSLPLKGNCDEDNL…
	NtYTHDF1B	Nitab4.5_0002825g0030.1	MFGDYQHGYGYAPYGTYSPSGSHVGHDRQLYGPQQYQYPSSYFQSASSTSGSYPSNQGNTSQTVVSPSVAPDQVQFPAESTKANQSRVGSTVTHRTNTSKSVRPTYQNSSVKSSDSYGWGGIPSVSPWVSSAVPHGSNFSSGGTQNLRPLPHSVGMQHPRASSAMGGYMNQMYPNNRMYGQYGNAFRSGLEFSPSIYDLRTGGRDWLVADYKYRPRGRGNGLFINSNESADGLNELNRGPRGKGFKDQKDSEPISLAVKGQSLPLKGNCDEDNLPLFPDREQYNKDDFPETYTDAKFFVIKSYSEDDIHKSIKYGVWASTPNGNKKLDAAYREAEEKSGGCPVFLLFSVNASGQFVGLAEMIGPVDFDKTVEYWQQDKWNGCFPVKWHIVKDVPNSTLR…
	NtYTHDF1C	Nitab4.5_0002068g0020.1	MAAVAPPADQAADLLQKLSLDSQNKTLEIAEPKKKPVDSKDVGNGQIQSLDRSVTPLLPDFMDPTLCYVPNGYPSYYYGYDGSGNEWEDYTRYVNPEGVEMTGAYGDNGSFMYQHGYGYAPYSPYSPATSPVPTVGHDGQLYGAQHYHYPYFQPLPPTSTPYTTPVAPAKGEIATSAAADQAPLSVDSANGNSNGIANGGVKGNTAPTPVRPAFQHSSLNANGSFGRSGALPGGVASGYQDPRFGFDGVRSPIPWLDGSMFTDGQARPVASNPITPSFSNGGAVPSSKNQNVHPHLMGLHHPRPSSGMNTANGYMNTLYPNKFYGRYGNTFSSGMGFGSNRYDSRATGRGWTPVDNRFKPRGRGNSFYGYGNENMDGLNELNRGPRGKGSKNQKGFTPV…
	NtYTHDF1D	Nitab4.5_0002068g0010.1	MAAGAPPVDQAAGLLQNLSLESQNKNLEIAEPKKKPSVDSKNVGNGQNQSMNRSVTPGVYGDNGSLIYHHGYGYAPYSPYSPATSPAPTLGHDGQLYGSQQYHYPYFQPLPPTSNSYTTPVALPKGEIATSAAAAAADQASLSVDSANANSNGIANGGVKGNAGPTPVRPAFQNPSVNANGSYGRGALPGGAASGYQDPRLGFDGVRSPIPWIDGSMFTDGQARPVSSNSFTPSFSNGSAVPSSKNQNVHPHLMGFHHPRPSSGMNTTNGYMNRLYPNKLYGGRYGNTFGTGMGFGSNGYDTRTTGRGWMTVDNRFKPRGRGNSFYGYSNENMDGLNELNRGPRGKGSKNQKGFTPVALAVKGQNIPLTVTNDSEKDKPSLIPDREQYNCPDFPVAYTD…
	NtYTHDF1E	Nitab4.5_0001513g0040.1	MAAGAPPVDQAAGLLQNLSLDSQNRNLEITEPKKKPSVDSKDVGNGYDASGNEWEDYSRYLNPDGVEMAGVYGDNGSLIYHHGYGYAPYSPYSRATSPAPTLGHDGQLYGSQQYHYPYFQPLPPTSNSYTTPVALPKGEIATSAAAADHASLSVDSANGISNGIANGGVKGNAGPTLVRPAFQNPSVNANGSYGRGALPGGAASGYHDPRLGFDGVRSPIPWIDGSMFTDGQGRLVSSNSFTPSFSNGSAVPSSKNQNVHPHLMGFHHPRPSSGMNTTNGYMNRMYPNKLYGGRYCNTFGTGMGFGSNGYDTRTTGRGWMTVDNKFKPRGRGNSFYGNENMDGLNELNRGPRGKGFKNQKGFTPVTLAVKGQNVPLTLTNDAEKEKPSLIPDREQYNCP…
	NtYTHDF1F	Nitab4.5_0001958g0010.1	MAAGAPPVDQAAGLLQNLSLDSQNRNLEITEPKKKPSVDSKDVGNGYDASGNEWEDYSRYLNPDGVEMPGVYGDNGSLIYHHGYGYAPYSPYSRATSPAPTLGHDGQLYGSQQYHYPYFQPLPPTSNSYTTPVALPKGEIATSAAAADHASLSVDSANGISNGIANGGVKGNAGPTLVRPAFQNPSVNANGSYGRGALPGGAASGYHDPRLGFDGVRSPIPWIDGSMFTDGQGRPCRSIIKNQNVHPHLMGFHHPRPSSGMNTTNGYMYRMYPNKLYGGRYCNTFGTGMGFGSNGYDTRTTGRGWMTVDNKFKPRGRGNSFYGNENMDGLNELNRGPRGKGFKNQKGFTPVTLAVKGQNIPLTLTNDAEKEKPSLIPDREQYNCPDFPVTYTDAKFFII…
	NtYTHDF2A	Nitab4.5_0000019g0030.1	MPTSCKVHGKSERAVEPHNAAEQPISPKDERTVSANASVNAIIPGALRNAKDHPVTSETGALSAFYPLNSYSPQDQGYDNGTGSWAEQSNDVNVNLHVVPPAMYNENPLFFPPGYGFDAQMAFGQFSPIASPLSPFMIDGQLYSPHQIPVSPNYYAPPISPGLPHVTSALPASQPDLVAPGSTGHEIDSMYFGPGSGYYIPVGSFGGGELSGSSNIGFYNYQGEFGSGQSLPNRPNPLDSGRYMSQMTSAALYPQPVGILGSYELNAMQASHQGLGFTPGSSGRNYSQGNPYPSANYGTGSSSLWEPGHRNWLTPDRGGRRERDRHSVNISTESLGMASERNRGPRALKPKSKGPIEDSSSSVIRKEVESTNTLQPEQYNRPEFVTGYEHAKFFVIKSF…
	NtYTHDF2B	Nitab4.5_0007205g0030.1	MEDTNQQNVDRFTSVSSSGERAVEPHNAAEQPISPKDERTVSANASANATIPGASRNAKDHPVTSETGALSPFYPLNSYSPQDQGYDNGTGSWAEQSNDVNVNNLHVVPPAMYNENPLFFPPGYGFDAQMAFGQFSPIASPLSPFMIDGQLYSPHQIPVSPNYYAPPISPGLPHVTSALSASQPDLVAPGSTGHEIDSTYFGPGSGYYIPVGSFGGGELSGSSNIGFYNYQGEFGSGQSLSNRPNPDSGRYMSQMTSAALYPQPVGILGSYEQNAMQASHQGLGFTPGSSARHYSQGNPYPSANYGTGSSSLWEPGHRNWLTPDRGGRRERDRHSVNISTESLGMASERNRGPRALKPKSKGPIEDSSSSVIHKEVESTNTLQPEQYNRPEFVTDYEHA…
	NtYTHDF3A	Nitab4.5_0000787g0170.1	MSEQERSEILFSVWNSRGVIKKFPIICGVILKIPEAVAPGSKSDSSIKLTEKDLISKKDGKVSDSLSSLGAVTGIKGEIDQPPIAEQGAYYPPASYCDYYYPGYNGAFNQLDDQGYFNAGIQSDNGSLLYYLPGYNPYSAGFVGGDGKQSYLSSGYLQQPVSYGSESLPCYTWGSTYCADTNSAAPKSGNVKSTFGRNGSDKSNGFNSTKTNSSFASKNSAVLFNPKTRQSTAASNLPKSNHQAQPFKPANKFRPDIQSGGLIKGFHMAGDFPSYTSQNQGFFMPYDPTNYQTNGRMWNGNYRFKSRGNFTRNGVFEASTELPRGPRADSRSSPSKPSAEEDQLGPIIQKEKYNKEDFKTQYDNAKFYVIKSYSEDDIHKCVKYDVWSSTPNGNKKLDG…
	NtYTHDF3B	Nitab4.5_0009637g0020.1	MIGNPYAPITEAVAPGSKSDSSIKLTEKDLISKKDGKVSDSLSSLGAVTGIKGEIDQPPVAEQGAYYPPTSYCDYYYPGYNGTFNQLDDQAYFNAGIQSDNGSLLYYLPGYNPYSAGFVGGDGKQSYLSSGYLQQPVSYGSESLPCYTWGSTYCADITNSAAPKSGNVKSTFGRNGSDKSNGFNSTKTNSSFANKNSPVLFNPKTRQSTAASNLPKSNHQAQPFKPANKFRPDIQSGGLIKGFHMVGDFPSYTSQNQGFFMPYDPTNYQANGRMWNGNYRFKSRGNFTRNGVFEASTELPRGPRADSRSNPSKPSAEEDQLGPIIQKKYNKEDFKTQYDNALFYVIKSYSEDDIHKCVKYDVWSSTPNGNKKLDAAFRDAEGKASGAGSSCPVFLFFSV…
	NtYTHDF3C	Nitab4.5_0000186g0010.1	MEMYNVPEQGHADAYMIQGTEPMQITSPLLQNFETMYNEELPEFVVDQGLYYPTTTNYGYLCTGFESPSDWDDHQRIFGLDGQDIQYMGAPNENLPYMYYTPNYGYAESLFNPYNPYIPGAVAGVDGSYLGAQQYYAIPSYESNVSSPSYFPVVLLNTSDVMANRAGTIVESTVSTANRADVSRLKHNLSSASPTFTPAPFKPASGHNSFNRGSGIAKSNGRSGKQPMMHGNVASDRFSIQSSEVHAGKLSQATGCVMHGKVLSNHVQLRATVPSSGSFNLGSDAHERASAGKGGSKFLYGTVPNDVKVRSDSLNEQNRGPRTNTSENQLVVKAYTTRAGNVNAQGNIVIHADEYNRDDFVLDLLNAKFFVIKSYSEDDVHKSMKYNVWSSTPNGNKKL…
	NtYTHDF3D	Nitab4.5_0002474g0020.1	MNTLCLVPASSFTIGTTFMHSISGEGGIPDTEMYNVPEQGHADAYMIQGTEPMQITSPLLQNFETMYNEELREFVVDQGLYYPTTTNYGYLCTGFESPSDWDDHQRIFGLDGQDIQYMGAPNENLPYMYYTPNYGYAQSLFNPYNPYIPGAVAGVDGSYLGAQQYYAIPSYETSVSSPSYFPVVLPSTSDVMVNRADTIVESTLSTANRANRADVSRLKHNLSSASPTFTPAPLKLASGHNSFNKGSGIAKSSGRSGKQPMMHGNVASDRFSIQSSEVHAGKLSQATGCVMHGKALSNHVQLRASVPLSGSFNLGSDAHERASAGKGGSKFLYGTVPNDVKVSSDSLNEQNRGPRTNKSENQLVVKAYTTRAGNVNAQGNIVIHADEYNRDDFVLDLLN…
	NtYTHDF3E	Nitab4.5_0000895g0110.1	MKGSSPDMEIYTFPQQGHVDAYMIQGTEANLQITSPLLQNLEAMYNEGAPEFAVDQGLYYPSATSYGYLCTGLESSGDWDGHQRFFGLDGQDIQYMDAQTESFPYVYYTPNYGCAQSPYNPYNPYIPGAVVGVDAPCAGPQHYYTIPSYENPGFPVVVPSTSGIIANAAEPIMDSVISTTNRADGLRLKRNLSPTSPMFTPIPLGPASGHKNASNRGSESAKLNAGSSKQPASYGFSSPSSQVHPGKVAQAMGSVIHGKALSNPGQLRAPVPSENDLSNIRSGAHERANTDKARPKFLNGIAPNGGKVSPDTLTEQNRGPRNEKTKKQLVVKAYTTRAGNVDAQGNIVIHADEYNRGDFLMDFVNAKFFVIKSYSEDDVHKSIKYNVWSSTPNGNKKLY…
	NtYTHDF3F	Nitab4.5_0005769g0050.1	MKGGSPDMEIYTFPQQGHADAYMIQGTEANLQITSPLLQNFEAMYNEGAPEFVVDQGLYYPSATSYGYLCTGLESSGDWDGHQRFFGLDGQDNIRYMDAQTETFPYAYYTPNYGCAQSPYNPYNPYIPGAVVGVDAPCAGPQHYYTIPSYENPGFPVVVPSTSGIIANAAEPIMDTVISTTNRADGLRLKRNLSPTSPIFTPIPLGPASGHKNASNRGSESAKLNAGSSKQPASYGFSSPSSQVLPGKVTQAMGSIIHGKALSNHGQLRAPVPSENDLSNIRSCAHERANTDKARAKFLNGIALNGEKVSPDTLTEQNRGPRNEKTKKQLVVKAYTTRAGNVDAQGNIVIHANEYNRGDFPMDFVNAKFFVIKSYSEDDVHKSIKYNVWSSTPNGNKKL…
Marchantia polymorpha	MpMTA	PTQ41153	MEGHDEEENEEIMLLREQRRQLCENIENQRRNREDLINNLSLIVPDLVTSLELSLKVATSFGGVTSTKRERTRYPRADAKDRDYVMKGVVFGGSLRNGQNGSGGFQNGVENRSLSRVQMKANGVVENRFGRRVESWNGDSGDSQNWGMDDWAEKEGGRMEALTFVKGMVAACLLAPGTSVPMDSTGLHRRLSKDPTVAERDALAELGAEGGGIKAVEIALKALGDNSNGSVEIEEFAVSGKTRLMVLGIDRNRLSKELLAPSSLRMPGDAPHNMMGIMGPGGNMEPNGCPGPQNMGPGPPRPDMWVGGNDPHLQVAPPLPGPGPPMFPGGPPPSMVPRGGPRGMQGMMGMPGPGLQMGFGGMPQFQRPHLAPGLGSGPPVVAGKRVGEDDDMKDLENLL…
	MpMTB	PTQ48522	MDSPDVGSREDMIESGKRRKISDGSDFSKDKDRHTEHVQDWGETGDRKQRASKSRKYGKGEREPRAVRVKGYGGGDERVADGNGEYSEDERACTGGKKRVDKLDTSWDMPDEGRSKRKSNKDKRVAKLEKFPVGESGGKEESGDKDDRGWGQVKEVRDESERSEAGHVEVLGIRSSGSSKKKAGGTRAGKSGEGIDIDDEERKVGRDYCEESEEDRGWRYEDERADQEVKAAGLGSCRSRSRSRGERGHEVERDVSADRAAGYDDSEDGRLSEKRRNGREKNRGAKGDREEASERFEGEDDDRFDCGWGEVEGKRINSRTADKVEERGGKRGGRDRGRGEAIELFKEDGHEPVKERDRNKGSERNDSKWDESEEGKAVGRSKRSREDDRRERSRGKERG…
	MpMTC	PTQ48681	MAEAEVEAEGNLSQGILEIQGANAVWLDPVAVLNGAYSQYQVSYSRYYSRPSFGNLHSSSSSAGAACSEGNTRKRKRKKTYTPNEKEVLAELRHKESRSSISHAHSSFLATRPPLSSSKATMDSLSGNCPASQQLSTLADANTNTSEDAEVDFVRLAELWQAPLYELNYLRKSSQGAESDVRWCQHMESRATPLFGSFVEHEEEALAECAGCTFILPRNCRFLMSDVSHIHQLIPEHPDFGYNLILIDPPWENKSVHRKSLYPTLPNRQLLSLPIKQLVHREGALLALWLTNREKLHQFVEKELFPAWGVQLAASWYWLKLNDSGHMISPLDLQHHKPYECLLLGYLPGNKQAAYSDETAQEDLMSMRETVCYKAPPNKFVIMSIPGDHSRKPPLGSLL…
	MpVIR	PTQ45696	MGRPAPNVLLVETFKHSRSGEHVDEVRFHEPVVISAVEIMDHNAASQCRSISVSGVSSPHTFSVEIFVRSGGDTRFKRLCHPFLYSSSAPPLRDVQVAVTDHIVIRGTYDSLTMILYGNSSIDIGQLSGNHDLESALPSSSLDDASYRLEDLPEALHPRKEKLCPITSLQHLHLVYNDQEQILLVRQLLQLLEHIGGASTDPLTMNKLVKILVSAVTSLQVSETRFSASPSFTSWPSSANMAGLEVQETMKVPQGLLEAKRELQELQDELKNRRDEKLYEFTRDEDEVAHEEKSAGDVSKSAEVSDRVLEFIVHWIQDGFQPSEVKRLIGGLAAAQLLCTDPKECYRFVAAGGMRLITDVLQQVSGKFSITTLLALGVVECASRCAFGCEALLGWWSPT…
	MpFIP37-1	PTQ36843	MANAMYDDDFDFGGDDGEDSKLTGGKRSYGELEDDDDEIYPAKKMYASSVVANDHATTTILNLRASLEERESTIAGLQKELDAANADLERWHNTFQIESVVPLGTTPEPDVVLAALQKVRTSEGALKEQLLSSKRRESAMLVKLAGREQEIVDLKSLVNDLKLMLKPPMLQTRRLLLDPAIHAEFTRMKKELEAAEKRVKELQDDLAAVQFTPHSKNGKMLMAKCRTLQEENEEIGREASEGKMHELGTKLAMQKTLNNELRRGYQELFEYVEDLNDEVERSQQTIYILQRQLQQKENQVQQKHNQLLEQRKRADLRDTSMKSREEERVQYLLETKRDGYMEEDKLTGDLKRR
	MpFIP37-2	PTQ36846	MQSIADPEENLYEEHLQQDDFDFGGDDGEDSKLTGGKRSYGELEDDDDEIYPAKKMYASSVVANDHATTTILNLRASLEERESTIAGLQKELDAANADLERWHNTFQIESVVPLGTTPEPDVVLAALQKVRTSEGALKEQLLSSKRRESAMLVKLAGREQEIVDLKSLVNDLKLMLKPPMLQTRRLLLDPAIHAEFTRMKKELEAAEKRVKELQDDLAAVQFTPHSKNGKMLMAKCRTLQEENEEIGREASEGKMHELGTKLAMQKTLNNELRRGYQELFEYVEDLNDEVERSQQTIYILQRQLQQKENQVQQKHNQLLEQRKRADLRDTSMKSREEERVQYLLETKRDGYMEEDKLTGDLKRR
	MpFIP37-3	PTQ36847	MANAMYDDDFDFGGDDGEDSKLTGGKRSYGELEDDDDEIYPAKKMYASSVVANDHATTTILNLRASLEERESTIAGLQKELDAANADLERWHNTFQIESVVPLGTTPEPDVVLAALQKVRTSEGALKEQLLSSKRRESAMLVKLAGREQEIVDLKSLVNDLKLMLKPPMLQTRRLLLDPAIHAEFTRMKKELEAAEKRVKELQDDLAAVQFTPHSKNGKMLMAKCRTLQEENEEIGREASEGKMHELGTKLAMQKTLNNELRRGYQELFEYVEDLNDEVERSQQTIYILQRQLQQKENQVQQKHNQLLEQRKRADLRDTSMKSREEERVQYLLETKRDGYMEEDKLTGDLKRR
	MpHAKAI	PTQ35842	MVNLTIRLNVKGSGGESSTPTKTAVEGPGTPQLVCGGHLIQTELPTASGLGLSSDLAAATAPSSGYLGYRVRRTAGDKVHFCVRCHFPIAIYGRLDPCEHVFCLICAKKDANCFLCEERVLRIQKLEVLEGIFVCGAAGCLRSFLAKNEFEWHVREVHSHLLSSREAPPGKSLLEAPHPSQSLGHNQNAPTPSPSQSQPHSPSQSRMVEPPTFGSNSNLLLTETSPVPEKTTKQHSSSSGPSGDQSEPPSKRKKLELQLNAGLREREREKGRERDDHGKGHDDRDRDDGHRVREREHSQKERDHTHRKRERGNQERDRDREKDRDRDQEREFQNQFQREREREQWEQQHVHQQQQGPGPHYQLPPPPPPPPPPPPPLQPNAHQPERLVQVPLSQQGVAP…
	MpFIONA	PTQ33812	MGRNLSRKRNVHNEDASRPGKAKRRAMHPSNKYAENPPDFSHLASLYPSFSEFVAYGPNKKPRIDWTDFNATRELTRVLLDHDFGIKWWVPDGQLCPTVPNRANYIHWIDDLLSLCPAPWHSEKDSQNAKIRGVDIGTGANCIYPLLGAALHGWHFVGTDITPVALHWARTNVEQNPQYGEHIEIRNASIHEEGIDLSNDKTTRDKSVITVDACTKLEREAANEVNEKIQPSNVSHGLETVPDNGTIESSLPSMSLDGCDAQKTEPSLAEVLDQNQISLPTVNTVQNAGVIGPSPRPEDIHDVPQLAPVLCGVLKDGERFDFCMCNPPFFETIEEAGLNPRTACGGTSHEMVCSGGELAFITQIIEDSVQLGTRIQWYTSMVGRKVNLNAITSRLRAVG…
	MpALKBH1	PTQ27624	MDDVSSSTGETGGFTKPRPGVEQKPTAHLFVANCGPAVGLSFDVIKKSFSSFGPVAAVHPAGDSGTRVVVSFEKVEDAVAAKNAWNGHKCDALQGRIMFMQFSVFQPPSLVEDHHPVMTSSAECGIPGLQLYPDFVSEDEEKRLLAAVDQLPWQVLAKRRVQHFGYEFLYKSRNVDLSQRLGVLPPFVDAVVERLSALPELTSSEERSLPLDQLTVNEYPRGIGLSPHIDTHSAFEGSIMSLSLAGPCAMEFRRYMNASKEESGNLTEDDDRGSDNVPGKSQMERRALLLPARSLVVLSDEARYVWHHYIPHHKIDYVNGEIIERGSRRVSFTFRKVRHGPCHCKFVQDCDSQVSGIPSSPFLSTAESEECLNSDELGGDAGLDISDESSKVNYQNRGK…
	MpALKBH2	PTQ41064	MGYVDSQQGAHARTAFRNAEKQYKRYKEASTRLRSSRSRNKIQPTDVSQVLDFSRYVDLVRDSSTKIDGVSLAPESLSGKPVFVLDAHPGFHFIPQALSAEEQHYWILESLTSFPQPPNRTNHNAEYGPIRDLWSAVTANSVLVQVASDEDLSASEREFVESVQLREESNVQQSVAREDEEEESNQRQGRGELSTSARGEDFGARDGLTTTARVTNEKAPEAVSRWRFESNPTSDGKPVDAESLLRRLRWATIGMQFDWSKKAYNTSIPYEKLPQKLSELAARLAAPAMGGSEFKAEAAIVNYYGPDDMLGGHVDDMEADWSKPIVSISLGCKAIFLLGGESRDQTPTAMFLRSGDVVLMSGAARTCFHGVPRIFTEDDNSDLPDTASLEQDPAGPLCT…
	MpALKBH3	PTQ47556	MEKYVCGSLDTIFYIPDFLTVEEQDSLVRQVKSAPLAKWKSLKNRRLQNWGGVVHEKGLIPQSLPSWLKPLTEKIESETGLFPSPINHILVNEYEPGQGIMPHQDGPLYFPVVAIVSLGSPTVMRFSPHSKIVNLEEGNEYKRKEKLLDVREDFTDKEAPEHAKEERNLKDVSLILLRGSLLLFKDSAYKDYLHGIDECSEHALDDTVLNPDVIKVLGAENEASDVPDPGHMSEAQILRRTGTRISLTCRCVPKVVLSNILRL
	MpALKBH4	PTQ50554	MAVHISEERPIDVDKGEIIPSQEICKAAELLLKVVNDPELFGGLCESCVPILHDLLRQLSVLSVDVRIVNNTKEKSTECISNDGKGPSLTLDKSKLWSEEPYSSSETEEESSPSRKLETRDDDSESAVSASKDTKSIVPQLGVTQEVVTTPVRAFKNEKIQFAWANVAISGPETVDDLTGPPTPGKSDEAKDPIQGKLSRERREELRFHGVKRKKDFQCIEWVRGTRMNVVAGLELHTNVFSAVEQRRLIDMVKEYQEKGRNKLLRERTYSEPRKWMRGKGRVTIQFGCCYNYAVDKKGNPPGIIHDELVDPLPNLLKQTIRRLVRWHVLPSACIPDSCIINIYDKGDCIPPHIDHHDFVRPFCTLSLRSECNIVFGSELKIIGPGEFDGPLLIPLPVG…
	MpECT1	PTQ32106	MAAVAQPADQVSDMLQSLKVDTANKPGETNSEAPPSQDGNSSDGSADASASGGTGDAASNNGAHEGVIEPGVYYAANGYAPHGYVYEYPHGVAGFEGPVTGEWDEYARFVGVDGVEIPAQGVYGENGSVLYHHPGYGFASQPAYGPYNPGAPIPTMGADGQLYGPQAFQYPGHMYQQPVSPGGQYMSTPTSMAGDAPTSGPGEPGPPGVEGGNGTMANGSNVSMGPRPGYPVTLIPSHGPYARGVLPLAIHNPQDIRNYEGLRAGAPSWADVTKITEGQQRPGVPAMHVVSQPLSAPGIPSQSMRPITPMQLHISGAPQQRSHSIASPTLGPGALARGYPPLGRVMQSPNGSGRGGRGMPGSGMDSRSNGGRGWIGVDKGKPRGGRGAGPLGNGSGNLD…
	MpECT2	PTQ47584	MGVKATSRQSKDSNEASDFANGSRDQQQAANVGGPTSSSKPLDKQSAMRRKVDSVLDDVMGDPEDFRDFADSDGESGGGRWEDTVRAALEHEEAGNGAAHQDSRESEGEHSKGLREVSSKIMEQKSEEEKSKGSAHGPSSSGDPGLSGQHGKGRLRKSHDTEGRIHSSHVPHETSASKQGKTHQTRYFIIKSLNHHNIAKSIENGIWATQAMNEPVLNEAYESSERVLLVFSVNMSGHFQGYAQMASPIGRRRANVWTEGNEGTNPWGGSFRVEWLRLHDLPFQKTVHLKNPLNFHKPVKISRDCQELTLEIGDALCALIDEGADREGKPKRKVVLADLAAHTSKKKRGEAAGMPPDVAFRQQVVPASSGGPHFPGGYIPHLQGGNSHEPFPSTGSLGR…
	MpCPSF30	PTQ37554	MEDEGGLSFDFEGGLDAAAAIAAPSAPQQGGNAAQSNSSAQMNSSAPMGMNSGSAKVTPGRKNYRQTVCRHWLRGLCMKGDACGFLHQYDKARMPVCRFFAKFGECREPDCIYKHTNEDIKECNMYKLGFCPNGPDCRYRHQKMPGPPPSVEQNLQKIQHRVYAINGGVHHGKYPPARQGQNEGQGQGQSQGQGDGPAWRPPSGAAPVRPIGPAVLPEDSHNVQHSRVQRPAPQQQPPALPPPSPPILPHPMVNGTLNPPPFTSAAVPLPHGYCRFFIVKSSNRENLELSVERGLWATHRNNESKLNEAYDSCDHVILIFSVNETRHFQGCARMMSKIGGVAGGGGWKYAHGTAHYGRNFRLKWLKLCELSFNKTRHLRNPFNENLPVKISRDCQELEP…
Physcomitrella patens	PpMTA	Pp3c1_32590V3.2	MDVSMGGGEEEIVALREQLRHLQNKVEHLRRTGLEQSRSLAVTVPDLEAAVELSLKVASVFGGLEIKRKHPTEIQESVQKKSDSVHAISGGDHNELPGGPRYAGPGQSFSGGLSNGSIEQRGILGAPYKANVDIDMGGPRLPGDSWGGAEGPVQGEGWGADSWGGGGWDGGRGVGPVNALGVVKAMVAGYLLSHMSVFPIDSLTIYYRMLAKEVNPIEIDALHEVGGGGEAGGVTAVDYALRSMAEAGGLQIEDIEDCQYGGFHVLVLNFDRGRLIKELPGGCLPPPPRMGGDHHHRGVMEPNVGPHGLPTRPDMWDHLQGGPPPPGGPMFPGGGGPLMLPRNGPRGMGMLGMPGGGPGLGGGFGGPFPRPPHAPGLHGGMGGKGRGPAEEEDIDALLH…
	PpMTB1	Pp3c5_5900V3.3	MGSPEGGGTEKYLSKRRKSASSHYPKARDWDDEEAYDEDRRYRSSKTKVSSRSDREREITREKEKDREKERDHDRGDREGRSRDEYFEKGVKQLRSFREDKHDERAERDDREVVESRAGSNKRRNASEKVSKNNEVGPTQEEKKGGRADYAIAVNEVTLRKHERAHDLGEEELKIGEPRVEKSREKERGRREEPRIDRGHNGEDEKYRRSDSRTTRGEGLGEDSVIKRNLHRERYYGKEEEKLWKKESKAERSHDRSESNVRNFITRAERFSETEDEKVRHSDSYVEESQNGETEDYQRVERTHEFRDSLKSRKGVYRAGRSHDIDDDSMYEIDLRHERATKTVTTSVLNSNYSKSGKNVEEKKSARAGRRMHSQYDEKDLRIVEAQGEGRDRYVEISG…
	PpMTB2	Pp3c6_26980V3.2	MEGGCKSLLSEKVKCSSQVAHDEDSQDFKKLVARGEAEPGEGEGEGGGDNELKKPERNRREKERLEKEELDEWEKSTHYREKRSGNWSKEKCHFDHTQSRDKSEWRDLKVGNNLEGEREESGNKIPSLGRRRGRDTLEREDCDLGGRFLGGDDREGEREREQKKGRGMEWQRERDKGKERERERKRRDELYWNDQQHIGSERYDDRYCDLNGGGRSTVKGRENRGYRVKEKYRSRGTGREELDDRHRRVSWDRREDERTGKLASKESTHGFMRDSAVAREKVDEDGSRRPRWDEEKGKKSLSRDSIEEAKLSRSKVEDLVDKVHATEKDSGSDLPDDRCRLKGKHGRPVTSPQSPDDRRELYKGGTCAISSRSPDDRRDHRSSKAIANSRSPHDRRVER…
	PpMTC	Pp3c10_21330V3.11	MDAASGEVIEVELQNGVVIIEGNNGVFMEPVRVLNSGYDMHDVKFERYYSRAFFTSVSMPSSGVTNEGSDTRKRKRKRVYNLNEKEVLAENRHQEVRSVILKAHEAFQATVAPSLRNYITFDGRDDCVPSPSKSCSSMQNLGIEEGEVNFVELAALWQAPLYEFSFSKGQVDCEEEESRTTPMFNTIIKSSSRTSEVAECGACKYLLPKSCTFLISDISEVHRLIPVGDSKDGFNLMVIDPPWENKSVHRKSLYPTLPNKYLLSLPVKQLAHADGALVALWITNREKLRHFAETELFPAWGVKMAAVWYWLKVTVEGTMVSPLDLAHHKPYECLLLGYLPSKIGSTSEESVQFTGSREHADLPDKFVLISIPGDHSRKPPLKSLLSKHIPGQRHAERGL…
	PpVIR	Pp3c22_17700V3.2	MAALPRCSLLFADSFHHDRLCQHVDEVRFTEPVVITACEVVELHQPSRCPTLALKGITSPESCALEFYVRSGRDSRFQRLGPAFLHSPAAIPFLDVQAAVTEHLVLRGSYKSLTLVIYGNLASELCVDNNPDTNNVSQRATSKIVSLREILCTQPSSILSLSNLQLYTPPTKEQGTLLQRLIKYVDGRDATQHMVSMLLTAAAAWHLSHQRQREGAQWCALKKDDPLDGSRSLLCDDSIREMSELHNLLQQKEGDDKHTSSDEANGRVLVQLSLHWLQVGLDPSAGLNSSISAVESLLGGLAAVQLLFTSCPKDVPAFLAGGGMRLLHQVVEEISGTSALLLFALTSVECTLRHASGCEEFSAQDKRILLSLLEKKQRPPVVSLLQRILQRLRCYELAV…
	PpFIP37	Pp3c8_10480V3.5	MASPKTAPPFADDEMFDFDGETCNENGMTGVKREFADLDDDEEELYPSKKIYASHGPSSDHATTTILNLRSTLEDRDSTIATLKASLDAANGELDKWKNSFINDSLFPAGTTADPAVVTQAMQKLQTTESQLKEQLLTAKRRESVLVVKLANTEQEVVDLKSTVHDLKLMLKPSMQQTRRLFLDPAIHAEFSRMKKELEAADKRVKELQDDLAAVQFTPHSKHGKLLMAKCRTLQEENSEIGREASEGKVHELGTRLAVQKSLNSKLRRCYQELYDTVEDVNYELERSQQMVYNLQREVQKRDHQLAEVLKQNEEHQSRREEPTTTHEEEDHQQLVVKDGDK
	PpHAKAI1	Pp3c20_10060V3.3	MVNLTIRLGKTGAGAGAIPGGKQEQAGGTIPKGPSVPPHLMGTDLPHLKGVGTVFSEPCAMNFVGVKALRKPGDKVHICVRCDFPIAVYGRLIPCEHAFCLTCAKLYPTCFLCEERVTRIQKMDVLEGIYICGAPGCLRSFLARPDFDLHISDAHSQLLQLEQGRLSPERNPSAANSLSETQVQSQHADVAPPVRQPSGTLQVLLPRKEPQRKPPKSVRQDPLGLLARPVPELRLPEEFPHHRAGDQRTNSSKDGKTQGNDQKLLPRYREWEMHAPQGQGENERNTHEGESLRERRLDGGSSNHSGRRKEREGDKGGPPPHPPPPPPSLPPPKKSHKQEQQQPIQQLPPPPPYPPPSFPPAYLPQQEGNSFPSRFEAPRSFHSGMLYENGHQLRHPNGS…
	PpHAKAI2	Pp3c23_4130V3.1	MVNLTICLVKAGAGAGGSPGENQELAGGTIPSASKDPSMSPHLIDTDLPLLRGVGVVPSEPCAVNFVGVKAHRRPGDKVHICVRCNFPIAVYGRLIPCEHVFCLTCAKLDPACFLCEERVTRIQKMDVLEGIYICGAPGCLRSFLARPDFDMHISDVHSQLLQLEQGRLSPERNPSVGNAAPKTQSQHADATPPVRQSSGTLQVVPPRKELQRKPSKGARQDPQGVLARPVPELRLPEQFPHYTRDQRSTHEQETNHANAFDSHGSDQKVRRHREWVMHAPQGQGEDERENYERQSQRGRRLDGGSSNHSGRKKEGEGDYRNPRSPLPTPKGLHERKEHQLSQQSNQQHPPPPPSYLPSFSPAYLPQQEGNSFPSRFEASRGFHSSMPFENGPQLRHPN…
	PpFIONA	Pp3c8_21040V3.2	MERKTMHPRNKYAEKPPDFTLLAGLYPQFSEYVTYGANQKARIDWTDFNATRELTRTLLYHDYGITWWIPDGQLCPAVTNRANYIHWIEDLLALSPAPWLSSGDHLVTGLDIGTGANCIYPLLGTSLHGWRFVGTDITPVALEWARWNADSNPHVSALIEIRSAIREPVTTLDGNDQSICGNVVIGPPLPPSMQGSVIEVDPQDPQLLPKELVTDSSDVDPEGPLKVVTDEIVQSCEGCLDRGLPSEPTISSTPCNEPEYPEPPTNAPGNAPSETGPESCANVLVGVVSEEERFDFCMCNPPFFSSLEEAGVNPRTSCGGTEAEMVCPGGEEAFVARIIEDSAQLKHVIHWFTTMVGRKATLKGLTARLWALGAAAVRTTEFVQGRTSRWGLAWSFASP…
	PpALKBH1	PAC:32934503.CDS.1	MPVHSCRGLLACGRAKVFGFSNKHVFMMASAWGTNQIMALYSRKKQKMSSPERTVQVSVSQPLSAVGKQNLGHTLAETPVRTYSTHPTYPFPIADLHPSGGLLHSESILTSAGKVIKKGDLDLLYFQAFIKAPMANMLYKHLLHELPWYKVMYIARGMTINTPRYTTVFGIDETAVFEAPSDEEGGESVGDDEEKKHIRTHIPVAGPRVLSAISKQPVPENVYHKPPRPIPRCLQELKRCVEQATDEYYNFVLVNFYADGTHSISPHSDDESFLGTNPCIASLSLGGTRDFVMKHKTRKDVNSEKFALRSGDMVVMRGTTQANWFHSIPKRTGKTQATAPRINVTFRKCINAKGSNNYSHYNVGSGPIHRFVNGAMMEQTITE
	PpALKBH2	Pp3c15_20640V3.3	MLNCGAAIASVPPCKTQSIQCLPLCVFRVMGYADAQEGAFSRTAFRSTEKAYKRYTHVSSAKSRNQHSRRAQVPATDVSKVLDFKKLGEDGEYNIEGVSRVEGSGWPVYTIDKHPGFYFIPEALNKAEQLYWATECLTTFPQPPNRTNHNAMYGPIANLWAAFQENKILVEVASGKQERDLISNSAETRSVDEKISDSIESVRAEVSDDITVVEKNRFHDNGITTSGGDGGNSWEFRDCSTDFLKTSSAKTVSSETLVRKLRWATVGIQFDWSKRAYNEALPFQEIPPKLADLARRLAKPAMENEDFKAEAAIVNFYGPDDMLGGHVDDMEADMSKPIVSISLGCKAIFLLGGTTRDEPPAAMFVRSGDVVLMAGPARHCFHGVPRIFSEAKESELPDF…
	PpALKBH3	Pp3c16_180V3.1	MAVSAAAQWLQQALLDQCSGSSPALQLDEGLVSDLVSYCEIAAPSEAQQYLFSIVGEEQCKDIVTEYLRRRGDGYSDVFMFHDHGREAQGETGLHAYMKPKEDETFLAGSKKTSKTIKQKPNTPEVQGNSPQVSTASSKSGLSQSSKPIKTRGRKGGKGITLAEAAEGLALFPRGGPCNCQASRHKLINNCLGCGKIVCEQEGEGPCNFCGALVLREGSDYAGLEGLSMPPANDAEAAAQAFKDRLVEFDRSAAKRTTVIDDQSDYYEIDGNAWLSDKEKLLLRQRQEEEERIEAERRKRVVVTIDLLGRKVVMEDKGDGKGNSPHENLVLAGDSGQSGTSDYRIIPNPFIDSNPVYVGPKGATGTKNSEKLINQLQGMVLDRTGRVQHDDPIFEAVLG…
	PpALKBH4	Pp3c2_18510V3.1	MRGATPPSSSLPNRFRVGEVPTIYYVPDFVSAAEEASLVQEVQVAPVAKWKTLKNRRLQNWGGVVHEKGLISQPIPAWLSSITEKIAKETNLFPAPINHVLVNEYLPGQGITSHQDGPVYYPVVAILSLGAPTLMHFTPHVRLTEANNDENPDGLLEPSQKTQGGRDHPVQATCSLVLMPRSLLVFKDSAYTEYLHGIDEAYEDLLNNKVVNLDAYLSHVSSRNDGIAEDSRLGDVAEEKDMLRRTGTRVSLTCRHVPKVYKNFLRL
	PpALKBH5	Pp3c8_16200V3.1	MGIWNMDIMLQTSFVKPPPTMQGTAHLYVANCGPDVGLAFSDIKKAFEIFGSVENVQLAGASGSRVYVSYHNVDDAVAARNAWNLKPCDALQGRVMVIQHAVPQTQSSVEEQVVFTSSADVGVPGLTLYTDFVTLSEEQELLREVDERSWQTLAKRRVQHYGYEFLYKTRNVDLSQKLGELPASLEPLLNKISLVPEIASAEEPTLPFDQLTVNEYPRGVGLSPHIDTHSAFEGSILSLSLGGPCIMEFRKYIKRGNSLVDGDAHTSTSISQQNDESNENAEAIVVRNDDSVPTGSVYIIRKALFLPPRSLLILSGEARYAWHHYIPHHKIDNVNGQVLDRGTRRVSFTFRKVRPGACNCPFIEHCDSQVSDAGELALQNEEIKESTKTLEELRSNDEI…
	PpECT1	Pp3c10_17810V3.5	MYQGNVLKGETTMEENKVLENGSLVFTLSKGKAGAGATPTSSPEPNQGVVTDVSSSTPAQTFTPLTASVAIVPSGAAHIQAVPHLSAGSTSETAVQQILDIGGGSWDRDSVLRALRAASNNLEQALQCLSSDIPETTELAPSMSRTLLENSAGAPSIASAVPAHAVVPVSGPNAAPPELLPQDTPALGADGGSAGDLDFFRNSSEVPQTNDEDSSDASEDASASVGTGDAASTNGVHDGSAEGGSIYYLGGMNGYPPHGYVYDYVHGGFEPSVAGEWDDYSRYVVDGVEIPSPGVYSDNGSVYVHATGYGYASNPSYTPYTPGAPVPTIGADGQLYGPQAFQYPSHLYPQPVSPGTQYHVGSPTAITGGERATTGNGEPAPPGVDGKIALSNGGPRPGY…
	PpECT2	Pp3c3_33560V3.6	MKISVKTLKGNYFDLDVTPLETVINVKKRIEDSQGEQLFPCAQQLLIYQGKVLKDETTMEDNKVLENEFFVVMLSKAKSGTAASTSACESTQVAVTAVSPSLPAQTSVAPATLVINASAGVTHEEAASNLVAGINLESKAQEILDIGGGSWDFDTVVHALRAASNNVERALEYLSSGIPEATGLAPPAPCLSPEIPAETSSTAPTVPTQAAVSVAEANAAPLDHFPQGMPALDAGGGGDAEALDFLRSNPQVPPTNDEDSSDASGDASASVGTGDAASTNGVHEGFAEGGSMYYVGGMNGYSPHGYVYDYLHGGYEPSVAGEWDDFSRYVVDGMEVPSPGVYSDNGGSVFLHATGYGYASNPSYNPYSPGTPVPTIGADGQLYVPQAFPYSNQLYQQPV…
	PpECT3	Pp3c8_11880V3.6	MAVDATPPLAFEESSSPPRNGGLSAMDASDQLGEDGAIVIRPCKPLEKQTSWRRKFMDKSVLDDIMGDPDDFQDLADCDLPSECDGGKRYNAVRAPLEDGSAAGKVQNSSELPQQESARILLGEDSSKTSKTQTGEGLLESSHGSRSYGGEGSSFFGRNNQRLHALSGDDGRHHILTGSVGDAPKQDKIHHTRYFIIKSLNHHNIEKSIEKGIWATQAMNETVLNEAFETSEKVVLVFSVNMSSHFQGYALMSSPIGQRRANIWSEANEGANPWGGTFHVEWLRLYDLPFQKTVHLKNPLNAFKPVKISRDCQELTQAIGKALCALIDEGANREGRPKRKLGIRDVDHQLGKRSREVPEGLHRPRILTAPLARPAMPLLYSSSSLPETHLPKAMIRPSN…
	PpCPSF30	Pp3c20_9290V3.1	MEDADGGLSFDFEGGLEAAVAAAGPPQTGAPQQASVNNNAQVPSSLAAPKNQQARKNYRQTVCRHWLRGLCMKGDACGFLHQFDKARMPVCRFFAKFGECREPDCIYKHTNEDIKECNMYKLGFCPNGPDCRYRHQKLPGPPPSVDQNLQKIQHRVYAPNTNGTTTHHGKHTPARNSEGGQTGGRATAEEAQPPRSSRLPAQLVAPQLPPASGMANGPIPPTSFPSIAAPLPLGYCRYFIVKSSNRENLELSVERGLWATHRNNEAKLNDAFDSCEHVIFIFSVNETRHFQGCARMMSKIGGVAGGGAWKYAHGTANYGRNFRLKWLKLCELSFYKTRHLRNSYNENMPVKISRDCQELEPSVGEQLALLLYQEPDSDLMTLAKESEEKREDERARGAQ…
Pinus tabuliformis	PtMTA1	Pt3G16100.2	MHTEGDDELVYIKEKRQKLVDRIKATRIAQDELIYTVEKVVPNFGSSLDLSISVISAFNEADPNTTVRPHKRHHGGGSGSGVGATGGVLNSEDRNDVSRMDYVNGSEEADIRSRLLRLDDKHEYDATGSHLNALSTVKVMVADVLLDRCADRTCFPPIDSAAILRKLENGYCTPAHKNTLVELGGEVGAIAAVEMALKAFADENAGVDLEEYAVSGKNRIMVLNIDRTRLAKVLPETAQQLNTKNTDNLNGMGAVPVMGTAGGMDLSRAPAGMNSGIPRPDMWAGSSGPHPKGVHRMPMARPPKFPGSKRPQMMGPRAVDRPTGFMGMPGPGGGPGQGMGFNGHPAMQRPPIGPSPGLVPPPLSSKPRTEEDDIKDIETLLKKKSFKELQKSTTSEELY…
	PtMTA2	Pt3G16120.1	MGAVPVMGTAGGMDLGRAPAGMNSGIPRPDMCAGSSGPHPQGVHRMPLARPPMIPGSKPPQMMGPRAVHRPMGFMGMPGPGGVPGQGMGFNGHPAMQRPPIGPSPGLVPPPVSSKPSTEEDDIKDIEALLKKKSFSELQKSKTSEELYDLIHRPTARETALAAKFKTKGGTQLKEYCKALTKEDCRRQRCSYIACEKVHFRRIIASHTDISLGDCTYLDTCRYLKTCKYVHYELDPTPDLPMPGMVGLPPPIPLRAEYGSEIELGEPQWINCDIRNFRMDILGQFGVVMADPPWDIHMELPYGTMADDEMRNLNVPTLQTDGLIFLWVTGRAMELGRECLELWGYRRIEELVWVKINQLQRIIRTGRTGHWLNQSKEHCLVGIKGDPEVNRNIDTDVLV…
	PtMTA3	Pt8G42330.1	MKTCKYVQYELDPIPGLPMPGMVGLPPPKPLHVEYFLEVEFGESKWINFHIRNFRMDILGQFGVIMADPPWDIHMESPYGTMADDERRNLNFTTLLVDGLIFIWVI*
	PtMTA4	Pt9G54780.5	MSKADMHIEGNDELIYLKEKRQKLVERIEDRCIVQDELIYTLDKLVPNLVSSLDLSLRVISAFNGADPNRRVRPHKRHHGGGSGSGVGATGGVLNSEDRNGVSRLDYVNGSEEADIRSRLLRLDDKHEYDASGSHPKALSTVKVMVADVLLDRCPDRTRFPPIDSAAILRKLENGYCTPADKNTLVELGGEVGAIAAVEMALKAFADENAGVDLEEYAVSGKNRIMVLNIDRTRLAKVLPETAQQLNTKNTDNSNGMGAVPVMGTAGGMDLSRAPAGMNSGIPRPDMWAGSGEPHPQGVHGMPVAGPPMFPGSNPAQMMGPRGVHRPMGLMGMPGPGGVPGQGMGFNGHPAMQRPPIGPSTGLIPPPLSSKPRTEEDDLKDIEALLKKKSFRELQKSKT…
	PtMTA5	PtQG10640.1	MHIEGNDELIYLKEKRQKLVERIEDRCIVQDELIYTLEKVVPNLVSSLDLSQRVISAFNGGDPNRRVRPHKRYHGGSDSLTRDALCAKVSGSGVGATGGVVNSEDRNGVSRLDYVNGSEEADIRSRLLRLDDKHEYDASGSHPKALSTVKVMVADVLLDRCPDHTCFPPIDSAAILRKLENGYCTPADKNTLVELGGEVGAIAAVEMALKAFADENAGVDLEEYAVSGKNRIMVLNIDRTRLAKVLPETAQQLNTKNTDNSNGMGAVPVMGTAGGMDLSRAPAGMNSGIPRPDMWAGSSGPHPQGVHGMPVAGPPMFPGSKPPQMMGPRAVHRPMGFMGMPGPGGVPGQGMGFNGHPAMQRPPIGPSPGLVPPPLSSKPRTEEDDIKDIEALLKKKSFR…
	PtMTA6	PtXG28010.1	MPGMVGLPPPKPLRAEYCLEIELGEPQWINCDIRNFRMDILGQFGVIMADPPWDIHMELPYGTMVDDEMRNLNLPTLQADGLIFLWVTRNAMELG*
	PtMTB	PtQG00990.6	MESPESPRDRDRDGEDEDWEVSERRRHRSGRSRRRSNPDESEEWQSGTRRKSGSERGSGKKKTTSSGKAGSGDDDDYDDKGVLGPRSTREEREGDDYVNRGTISDKRDKMDRKSSSGYQDAMAVGGRKGKEESVGAKASSRLEEDERSRRQGGSYSFSDHDRNQSRKGTGRAAKAEAMVKVSSYETSQSKSKGKGDFYRENDPESAQERGLIRQGSDDARYAERNAERKGSGKEKGEGGRGIKHEKEDYEGKSRRWDETDCLRSTPNPHNEDIDADKGERRITRGRDKLGNVRDRENEARNETGEFSSKSKSRFGEAFHDNSKPTRASGREERRIDEVERRTKGRGKSELHVDNVDGIKAINTSRDDKSDDIKDDKQRRMRESMLEEFDSWEKPGGQRQ…
	PtMTC	Pt9G57360.13	MGGGDGHEAKTRDGLEEFLSTGIYRIPNGNALFLDPVRILNTFYSYFSISPSHYYNARALPRPRIESSQNQEEEEDGQNDNKKPQRKRKRKVYTLNEKEQIAEKRHKEIRPFLSSAYEAFFEDPNFSSILKCLKESHGCHVRTDDVLEIADKCRESTASFVEVGKLWQAPLYEMSLYNCARKEPSENGGETVLKQERKSTLPLFNSLVENKSNGDAMAECLCSCYVLPRQSSFLMSDLKQIHQLIPARSSDRYNLILLDPPWENKSVYRRAVYPTLPNRYLFSIPMRKLAHPEGALVALWVTNREKLRMFVEKDLFPAWGVSYAASLYWLKVTEDGHMLSNLDLPHHKPYECILLGYIHKEENATEDEVSHKMPLDKHVIISVPGDHSRKPPIGNLLLD…
	PtVIR	PtJG09310.1	MGRPEPCVLFAQSFVHSQLDEHVDEVRFTEPVVISACEFLEQNASPSSPMISLSGASCPQSFALEVFVQCEGEARFRRLCQAFLYSPSSSNMMEVQPVVTNHLVIRGSYRILSLVVYGNTAEELGQFSVEFDLDNSLASLVRSPAEGKIEDLPLALQPVKPTFEESISSLRQLHHTMEPLQVPLVKQILYLSVKIGQMPLDEGSARKLIKVLLSATSPFLSIDSSAAVIKGNHKRNKTIPSDVNSPQIILSNLVETKNELMDLYRKLLSKIDDLQGGNSEHQFEMEKMTQLVTEDLVVNIFQQWFQVDKQSSINGISMLSQIDKMIGGLSTMHLLCTDAEGCRQFVEAGVMQHLVDILQHDSGRSTATTLMVLGVVERACRYAVGCEALLGWLPREGGA…
	PtHAKAI1	Pt3G56800.1	MLQIRLSKPSSSEAQGSKPAASSENVRVSCPDYLVLADLPVAKALGGTCSNASVVKFVGRRSSRQLGARVHFCVRCNLPIAIYGRLSPCEHAFCLTCARSDFSCYLCDERIQNIQTIKMLEGIFICAAPHCFKSFLKRMEFELHINETHWDLLQPIVEKNEAQEKDVPKARPDLSDPQLKKQSDSQPRVLSPSPSVSSFQAPEQQHHVSEAHSLQFHPMGVLVTSATFPEERDDKPRDNQSKGSSGTQQQDMKQLSRPQIHHKQSNHHWPHFQQQGYEGNSGDSSQDIYQENQQGFEKPHHQSHQKKHPRYIHGERHATSHEQHLDLHADNQHHWQQEKPCYEDLHQNNAEHQNMHAKQQQKQILTKPAIQPVMPLQYPYHISPVGAQQNYNPQYHPTS…
	PtHAKAI2	Pt7G48280.1	MLQIRLSKGALGSEGGTGTPKISGSDNVTVSCPDHLVLADLPVAKGLASPSNLNLNVKGVKTVGRKRRRRQGDKVHICVICDFPIAIYGRLSPCEHAFCLMCARSEPSCYLCDERIQKIQTIKMLDGIFICGAPHCLRSFLKKYDFEQHLKDVHFDLLMPESEKEVQQKDVSTAKPSVSETQYKQQPLHVESQVLSRSVSAPSLHPSQQVPHAAESSSFRPQPNSVSMSPVTSPPEKQPQLNQSTGFTGTPVTSPPEKQFQFNQSIGSSSGANFQEQKSEHKQTGYQQQFDNHGNTSVSPQQQNQVMPQVSEKQPNQSPRDYYQRHLHGERHHTNSELYQSPHSGQQYIQKQEKQQTDGLYQHNPAYQVLPQRPPMLVSANQPGIPPFPNYPYHMSYPM…
	PtFIONA	Pt0G08290.6	MKRDFPREGYALSALAFMVVIFAMTIITLLNLASPELNTRKMPRKFKSSSTSMLGRRGNTHPRNKYAENPPDFDILASLYPSFHPYVFYAPNGRPRIDWTDYNATRELTRVLLHHDYAINWWIPDGQLCPTVPNRLNYIHWIEDLLASELIPKQHNGDRVRGFDIGTGANCIYPLLGAALHRWHFVGTDVTQVALEWAQNNIQNNPHLVDLIEIRKAREGEFEEKNGCTQKSEEEGPLESLTFDESEKGVAEDDSQLSTSGQPEEPGKEEMGAVNPLLSFNDHQIGESLEVSPSKGSVVVTKNCEGPPVLLGVIRKGEQFDFCMCNPPFFESMEEAGANPRTACGGTLEEMVCPGGEQAFIKRIINDSVHLKEQIRWYTTMVGRKINLKDLTTILRKVG…
	PtALKBH1	Pt1G45740.3	MNSSSKNNTNNKEEKTWIDLGNGSELVYFPRLFPHAQSLEWLSYLDQHIPWTRPSLFIFGRTCSQPRETCYVSKSGLPAYKYSGYEPVIHSWDDYPPLKDILQAVHEALPGSTFNSLLLNRYKHGGDYVGWHSDNEVLYGPTPTIASVTFGAEREFLLRKKKTKISKGEGVQALNNGVETKEDKKIKHSESEVQGTIAQMSAVSTVPLCTKRAFQSNTVNVFEKLKTNRGDSHSQVSQVYKDRYSFMLKHGSLFVMKGYTQRDWEHSVPKRMKLPGLRINLTFRYVRES*
	PtALKBH2	Pt1G45850.1	MNSSSKNNTNNKEEKTWIDLGNGSELVYFPRLFPHAQSLEWLNYLDQHIPWTRPCLFIFGRTCSQPRETCYVSKSGLPAYKYSGYEPVIHSWDDYPPLKDILQAVHEALPGSTFNSLLLNRYKHGGDYVGWHSDNEVLYGPTPTIASVTFGAEREFLLRKKKTKISKGEGVQALNNGVETKEDKKIKHNESEVQGTIAQMSAVSTVPLCTKRAFQSNTVNVFEKLKTNRGDSHSQVSQVYKDRYSFMLKHGSLFVMKGYTQRDWEHSVPKRMKLPGLRINLTFRYVRES*
	PtALKBH3	Pt4G35550.1	MPSAVREAKGNGTKSNQNGSITARKTMIDERDVFISWIRGEFAAANAIIDALCNHLRSVGEAGEYESVMACIQQRRYNWISILQMQHYYSVADVALALQQVTSAKKHRKRNKNGALRSSQAPLQLNNASPDVDPPEIQSGGEKDLLNNGVFVDASENSQSTNDQSSTDATENLDGGHKERESGDSELSVKQEDDEYRQAMVKTTESFMANELVDGQLVNITKGLKLHENIFDSSELSRLTSFICDLQVAGQQGKLRGQTFITSKRPMKGNGREMIQLGVPVIVKHLKDQDANETPKDVVEPIPTILEAIIDRLIRWNLISGTRRPDSCIINFFNEGDYSQPHMHPYHFERPFYTLSLLSECTMVFGRVISMDHPGDYSGPFKHSLVAGSLLAMQGNSVD…
	PtALKBH4	Pt5G11410.1	MEDYEQNRLEKFIVGSLPTIAYIPDFITEAEQNHLLQQINSAPMSKWKSLKNRRLQNWGGVVHEKGLLPQALPSWLSTSTQKICDWTGLFPSPINHVLINEYLPGQGIMPHQDGPAYFPVVAILSLGSPAVMTFTPHPKLITLQHNGNNEIFQTKSDGSQEDIGHKDNYMSLSAVLLPRSLLIFKDSAYEDYLHGIEDCTVHQFDEAINIDAVSGDTSNSTCVADFTTNDDIDIEAPAKNRSTISRTGTRISLTCRLVPKVLKNLIKL*
	PtALKBH5	Pt5G29770.1	MYQSPQNSPSHGSSNGSRNKNKYEGKKQSSYRSARQDVQLAYSSSSAGNANGSIDNHKMDLQRAAAVWLPSLSSDLCEPCMRLLEERVNGLASGGFGEEKAEFSGHQAHDGISIDGRPASELTQGNRDEDEVNSGRVRFQNSWSDIAQEAEEKHEVLSDEADPSSAASLSGGKKRDLSRDEREYIRFTQLGRKKDFVCIERINGKPVNILEGLELHTGVFSAAEQRRLVAFIYQLQEQGRKKQLRERTYSEPRKWMRGKGRVTIQFGCCYNYAVDKNGNPPGIVRDEEVDPLPPLFKAAIRRLVRWHVLPPSCIPDSCIVNIYDESDCIPPHIDHHDFVRPFCTVSLLSECNIIFGSNLKILGPGEFVGSTAIPLPVGSVLILNGNGADVAKHSVPAVP…
	PtALKBH6	Pt7G29350.5	MASANAVANTGKNSSFTVGGGGNSGRSRMQVQNSEIQRRQWIPDERDNFMSWLRGEFAAANAIIDSLCQHLRIVGEPGEYDFVLSTIQQRRCNWTVVLHMQQYFSVAEVLYAIQQVAWRKQQKKSDHSTGTQINPVSHGKDNVHSPIDRHGSVRPGNSNLPSQSVKKSGQRVSLTQNGSKDEGFVSGAAYAGKRENTDANNEAQLYDALSVNSALQSGEGFNNLSGSTTSEIEKTKSSAPSELAEKGKQEEETKHECQAQAEPDIGGSITRGTQERLENRGSNLTEKHEREVAESKFSSSEQNDTSRKGRRLKAAESNPARPKAMDGACSTHQSVSGASEDILTNLDFQFVSKQEDDRRRSMIRVSKNFVGNELVEGKMINIVEGLELYENIFDSSELS…
	PtALKBH7	PtQG27940.4	MGYSESLQGDADRTEFRKAEKRYKLYKAVRGSIPRERAPPTDLSDVVDFRKILDLFNETGATPPGIAKLEQDQFDRTVFTVAERPGFFFIPGALSMEDQFLWIKESLVTFPQPPNRTNHNAFHGSIHNLWSAAQNQKVLVEAGNLNSGVETDSQSNTIIKGPNGSSWVFMDEKDLKEKKAKPGFPLKAIAASMLLRKLRWATLGLQFDWSERNYDVSLPHAKIPDALSRLAKQLAMPAMENAEFCAEAAIINYFASADDMLGGHLDDMEADLSKPIVSISLGCKAVFLLGGESRQDPPIAMFLRSGDAVLMSGPARRCFHGVPRIFTDPENCDVPAFQSKFLDSSDTPFVDYIKGSRININIRQVY*
	PtECT1	Pt1G77990.1	MNSQMADYLNESNKLDGSNYINWKFKLQTLLEGQNTYNIVIGDEGKPTVANGGTNATTQEWEKRELKAKVLLKLSVKDCIIPHIRDCKTANEILTTLKDMYEIKNTSRTLFLRKKILSIKMEENEFVSSFLSWIKEVKDKLSDIGQTVANDDLVTITMNDMTDDYQMFITGLNAREKPPSFEELTGILLHEEERRSSLKPQDPDLALITKFKPKGRAMADQRRGNTSEMTPQGMTSYRNDSAPECFYCGKIGHIAKFCRKKKANQERYNQKRHAGHLADADADTDPDQNLDVRLFMAEGDTATKEDESDIWIVDSGASSHMSGKKQWFRNFKESNTGVKVYLGDNSGYEIKGHGDVLVTLCLMMKPIATGIRIGGLYKLDVKSTPQQALMASNKSAENQ…
	PtECT2	Pt3G46320.1	MASEPVVSEMQAEKQVGEMMQNMKIQDSAQASAVETNANIAKEAPGPEGSPSDATSSVTSLGDSTSTKDSELEQENVVENGLYYPPNNYYGFYYPGYEVVGNEWDEHGAYLGMDGLEIPYTGIQAENGPLLYYMPGYGYTQPAYNPYNAYFPGAMVGADGLLAHQPYYPSPMYQQPLTSPAYFQPPVAYGSEVTPAFSWESGLAVADRANGNTYNGIAAGGPRTSHSTAAVPSQVPYSKAIPPARKQNAALDSKGAAQPSEGLQSSHSVSAGQPNIHSIGSQSQSGRPVNKIPSHGSTGQTAALPKGYVPLGKVAGCSNQGKANVLYPNNAADFKPNGHEYLAGDRLKTRAKVNGNGNLDVLNEQNRGPRINKMRNPWLLPDVNTGAHGLVENTENCGP…
	PtECT3	Pt3G46330.2	MASEPVVSEMQAEKQVGEMMQNMKIQDSAQAPAVETNANIAKEAPGPEGSPSDATSSVTSLGDSTSTKDSELEQENVVENGLYYPPNNYYGFYYPGYEVVGNEWDEHGAYLGMDGLEIPYTGIQAENGPLLYYMPGYGYPQPAYNPYNAYFPGAMLGVDGLLAHQPYYPSPIYQQPLTSPAYFQPPVAHGSEVTPAFSWDSGLAVADRANGNTFNGSAAGGPRISHSTAAAVSQVPYSKAIPPARKQNVALDSKGSAQPSEGLQSSHSVSAGQPNIHSIGPQSQSGRPVNKIPSHGSTGQTAALPKGYVPLGKVAGCSNQGKANVLYPNNAADFKPNGHEYLAGDRLKTRAKVNGNGNLDVLNEQNRGPRINKMRNPWLLPDVNTGAHGLVENTENCGP…
	PtECT4	Pt3G54720.1	MNGNVINREKYNLTDFSIEYDDAKFFLIKSYSEDDVHQSIKYNVWASTPNGNKRLDGAYQEAQKISGENNKCCLVFLFFSVNASGQFCGVAKMVGSVDFDKSMDFWQQDKWNVFFPVKWHMIKDIPNSQFHQIILENNDNKPVTNSRDTQELAVREGAHVQKLCEDGNVVNSSDVKASRLRLPVTSENGNLHSDSNGTESVDSEHSDEKTKETVQSKGVETKKHDPEIIHVDSLGVLIVGFVAC*
	PtECT5	Pt3G59350.1	MAAASAQAAELIHSVDTEATNLLQNLSLDPQAKPADVADATKQESPSPQYVVGEGANGSGDVAGTVPSTDRTSTPVLQDLVLDQNLFYVPNGYAPQAYYYGGYDGPVGEWDDYRYVNADGVEIPASGVYGDNGSVVYHPSFGYAPQVPYGPYSPAGTPVPTMGADGQLYGPQPFQYTGPFYQQPVPPGAQYVHPPTPPLPQGEVSTSTASDQATVDSTNGNANNGNTNGVPLGPRPSYPIPLLPSNGGYGRGILPANHDGIRTVAPWLDGPLVSDGQYRPPTSNPVSSVVSQTTSPGPLGQNMRPLPPVMPHMHGVPHARPPAGMGPGPGFMNRVYTPNRLYPQTSSRSSPGFGTNGFESRPNGRSWNVSDKGRPRGRGNGAMMNSNENLDVLNEQNRG…
	PtECT6	Pt4G34600.1	MFYGQNSYPPPTYYYEGYDSPAPEWEEYPRYVNIDGMEIPSPGVYSENGSVLYHAGYAYAPQMAYGPYSPAGTPFPSIRADSQLYGTRQLYTGPFYQQAVPPGVQYISSATPMSQAELSTSVGAEQSTFHGGDGSSANFVNENGMSMPPPRPGYSVAYGSVGRGILHVTNTSPGYQDRRQGYDGIRPSGSWLDSKSDSEGQQRSTSTSVPAVISQQAQALGPFGQNIHRASHVMQGVQQPRPLSGIATAPTFNRVYSPNKIYRHSNNSGRLSPSYGTNGRTWVAVDKSKPRGRRNDSLCDCIGTIDVFSEQNRGPRTRFRNQPTSLGDPLQVEEQILISNGNNEAYNVTVDREQYNSPEFVTKYKDAKFFIIKSYSEDNIHKSIKYGVWASTPNGNKKL…
	PtECT7	Pt6G15410.1	MAVAVPAKQQVAELMENLKIDDRPDSIDESKPPAKDESPIETTAGPAPSSESAGAKENKPQLDAGEQRPFYPASYYHGYYYPGHEATAKEWDEQARYVGMDGLDMQYPGVAPENGSMVYYTPGYGYPPQTPYNPYNPYIPGAMVGSDGQFIGQRPYYTGPPYQHPVSSGYFQPPVHPSSQEPGSIAAGQAIAGSTVPHKLAEKDGKKVPVHSGGARSQNFRPMSQIQLNQQHGLGARGPMLPKDSMQFRKNFPGFNQGKVMMPFNNNNMVFKPNSRLRGKAYGNHTNENWNFDVLNEQNRGPRTNRPKGYQISSETRNSDCEDGLGNCEMNGNVINREQYNLADFSIEYDDAKFFVIKSYSEDDVHQSIKYSVWASTPNGNKRLDGAYQEAQKISGENN…
	PtECT8	Pt7G24730.10	MAVALHSKQQVEELFQNMDISTKPKPTDAREVPAIDRNNSCTSGSMPSSSEDTNAVDNEGEQALLVEQGAYYPVDNYYGYYSNAGYATPGVEWNEHGHFVGADSPDFQYAGIHQENVPLVYYTPGYGYPPPTYNPYNPYIPGAVLGMDSQFLSHQPYYTAPMYQHSVSSPGYFPSLQSGQDVLPAGSPEPGPVVVDTLNANGISVSASTTIPPPVHLGKTIPTHVPFSRGMLPFGTANFDQNTKGSARSCEGQQQSSVSSGQSASQRSTTCTPENPRTMNQGLQLNQQQDASAQGPLQTKVHIPPGKVSSSYNQMKVPVPLVTNSTDFNFTGRGYIGIEKLKQSMQVSRSPINGNSSSDVSSEQNWGPRINRIKNQWISPTGVANTGTEQVIGNNEGYY…
	PtECT9	Pt7G36430.1	MENNGYEVDDVSNAKVIAGNSANSNIQNINITIQGEGLVVARNSVNSNIQNMNITIQGQGQAQDHGRVPYVINGVWYPGTPNNVSSHVQGQVPYVHNGVWYLAKPKNVTNQDHGQVPYVHTADTPNNLSGQDYGRVPYVHNGVWYPGNPNNVSNLQRNYTYPGQDQGLVPYVLNGYGTLRNYTYPNPPPAMDMGMNGYDGGYYEPGTPYGSYYRYYNHHAVSYISNHHYYHPPTNGCYQLQQQELQPQLPRRPLFEAGRRGSFVRNSNGRYSNTLGGRGRGLSTNNNNTSSSQVMGNIAERLMRMTINEGQRSAPLQDQAEGHAERHEHAHAEAAARFSREYSNAKFFIIKSCSRENLVRGGGNFCGVAEMDGPVDFEASADCWDLEWKGKFPVKWHII…
	PtECT10	Pt7G36440.1	MENNGYEVDDVSNANVIAGNSANFNIQNINITIQGEGHVVATNSVNSNIQNMNITIQGQVQDHGGVSYVLKGVWYPGTPNNVSSHVEGQVPYVHNGVWYPVKPKNVTNQDHGQVLYVHTADTTNNLSGQDHGRVPYVHNGVWYPGNPNNVSNLQRNYTYPNPNPPPAMDMGMNGYDGGYYEPGTPYGGYYRYYNHHAVSYIRNHHHYHPPTNGCYQLQQQELQPQLRRRPLFEAGRRGSFVRNSNGRYSNTLGGRGRGLSTNNNNTSSSQVMGNIAERLMRMTINEGQRSAPLQDEAEGHAERHEHAHAEAAARFSREYSNAKFFIIKSCSRENLVSSMQHGVWTSTHRGNRILDAAYREAHQDPENANTFCPVFLFFAVRGGGNFCGVAEMDGPVDFE…
	PtECT11	Pt9G20290.1	MQVSRSPINGNSSSDVSSEQNWGPRINRIKNQWISPIGVANTGTEQVIGNNEGYYPASVIDEYNRADFPTSYDHARFFVIKSYSEDDVHKSIKYRVWSSTPNGNKRSDGAYHDAQHRAVGNTGSCPVFLFFSVNASSQFCGVAEMIGPVDFKSTMDFWQLDKWSGCFPVKWHIIKDVSNSNLCHIILENNENKPVTYSRDTQEIKYI*
	PtECT12	Pt9G20300.1	MKVPVSLVTNSIDFNFTGRGYIGIEKLKQSMQVSRSPINGNSSSDVSSEQNWGPRINRIKNQWISPIGVANTGTEQVIGNNEGYYPASVIDEYNRADFPTSYDHARFFVIKSYSEDDVHKSIKYRVWSSTPNGNKRSDGAYHDAQHRAVGNTGSCPVFLFFSVNASSQFCGVAEMIGPVDFKSTMDFWQLDKWSGCFPVKWHIIKDVSNSNLCHIILENNENKPVTYSRDTQEIKYI*
	PtECT13	PtJG08150.1	MVIYMNYASLNQDGRTLHNLSSPGEGDKESRFNEGDTERMISELPSTSHQVSTEGTGLPSTSQHLASTASNGLPSSSQNLASNAGTGLPSASQDPASNAGTGLPSTSHLANTAGTGLPSASQHVENTAGTDLSSASQHLASTAGAGLRSTSQHLSSTAGIGVASSAYIAPNGLPAPQVYFYGGNSPYVPETDGYQHSAFVNDIGYHLPVFQHEVSPLFYPSIDGGYPPQTFYSPGWTSIPTFNTDNIFYGHQFQHPGSIYQQVPYPESQYWPFPSEVPPTEAIMPVLEDLGIHGSYVNSIQFGNNNFFGSRPGFNSYLMPPNGSYVRGFMPTALNNSVPVDAAIHYDSMRPAMAQWMDPRNIGDPQSNGISSGIHSTIGQNFPAIGLPPPQQAVYLPHI…
	PtECT14	PtQG01520.1	MFGMNQIMEQIHGDALLRWLRLYNLPFQKTVHLKNPLNEYKPVKISRDCQELTQEIGEALCGLIDEGAEFEGKHKRKMAVRDSTLTKRLHRDYGSATVDGNCMGGYSTSQGNWPIMPMLYPSAHHPPVKPLERYNPSGGLVSNMTSGHLEEPKASTSRSPFAMERINDRHIERERPSGTDVNKERSRAGGNSRHGVDYLPEEDLLHMTYEEYLQKTCGNMSEYSGCPPTPGVWMGNGVDLTFPDDQYANYLANWYQNQNPMMAGNIYYGAPQIINTYPAIHHP*
	PtECT15	PtXG50890.1	MSVFTTVVSSPLNHPSFTIARVAMNVSCFRCGILFFLLPGVRFPNLQSLGYQQVKLGRHVTADDGLGLASVPAVISQQAQSLGSFGQNIHRASHVMGVQQPRPLSGIATAPTFNRVYSPNKIYRHSNNSGRLSPSYGTNGRTWVAVDKSKPRGRRNDSLCDCIGTIDVFSEQNRGPRTRFRNLPTSLGDPLQVEEQILISNGNNEAYNVTVDREQYNSPEFVTKYKDAKFFIIKSYSEDNIHKSIKYGVWASTPNGNKKLDAAYREAQEKPGLCPIFLFFSVNASGQFCGVAEMTDWVSLTPLPAPSTAGIKYIHVAICGVPVVCSAFRSGPSNHSPN*
	PtCPSF30-1	Pt9G38980.1	MEEGEGALSFDFEGGLETGAAAGGTSALGPDGTSIVQNPAGPLPVPNSNAGQKISKRNFRQTVCRHWLRGLCMKGDYCGYLHQLDKVRMPICRFFAKCGECREPDCIYKHTNDDIRECNMYKLGFCPNGPDCRYRHVKLPGPPPSIEEVFEKLQQLNPSVNGTYSNRFSQQRHHNHNKEEGPQRKPPVTGVSQKPRATSSLGEDSSSQQQRPTQHHPQEYGSHNQVQPLLENPAGNGLTGQPNRVSSASPLPPGHSRYFIVKSSNLENLELSVQRGIWATHRNNEGKLNEAFDSCDNVILVFSVNGTRHFQGCARMTSKIGGVVGGAGWKYANGTSHYGRNFRLKWLKLCELSFHKTHHLRNPFNENLPVKISRDCQELEVSIGEQLVSLLYLEPDSEL…
	PtCPSF30-2	PtJG00490.1	MEDPEGALSFDFEGGLEAGPAIPSYTHVLGNSIISDDLNTVTPSNGAAVFDVSGHKPSAQSGGRSFRQTVCRHWLRSLCMKGDDCGFLHQYDKSRMPVCRFFTRFGVCREQDCVYKHTNDEAKECNMYKLGFCPNGPDCRYRHQKMPGPPPPVEEVFQKTQQLAAAMNDAYPNKYPQHKHNNYHQSDRTYSQQPLASASQRLPGSSPVRGDPKNQQKQRIHRLPQHQANQSQGQSLNPMENGLLSQPNTVSAAMPLPQGHSRYFIVKSSNRENLELSVQQGMWATQRNNEAKLNEAFDSCDNVILIFSINRTRHFQGCAKMMSKIGGFVGGGGWKYAHGTAHYGRNFSLKWLKLCELTFQKTRHLRNPYNENLPVKISRDCQELENSIGEQLASLLYLE…
Selaginella moellendorffii	SmMTA	EFJ09274	MLPFQQRPGQLPTKSGSEDVMKDLETLLAKKSYLESQKSKTGEELLDLLHRPTAKETAVAAKFKTKGGSALKEYCPSLTKEDCRGHRGSYLPCEKMHFRRIISLHTDVNLGDCSFLDTCRHMKTCKYVHYELDATLDVPGVSRSLSKPRADYCSEVELGEPQWVNCDIRSFKMEILGQFGVIMADPPWDIHMELPYGTMSDDEMRNLNVPVLQTDGLLFLWVTGRAMELGRECLELWGYKRVEELIWVKTNQLQRIIRTGRTGHWLNHSKEHCLVGIKGNPEVNRNIDTDVIVAEVRETSRKPDEMYPMLERISPRTRKLELFARMHNTHAGWISLGNQLNGVRLVDDNLRRRFKAAYPDVEVHPPNLSFGTETSSSQAPLLV
	SmMTC1	EFJ17432	LVSDSPSTGYNLIIIDPPWENKSVHRRSIYPTLPNKYLLSLPLQQLVHSSGALIGLWITNREKLHQFVEKELFPAWKLIPVGVWYWLKVITDAGTMVSELDLNHHKPYECLLVASTLMQARLRFFDHNDVPHRRVAITVPGQHSRKPPLGVLLADFAPKPVRALELFAREMNANWTSWGNEPLRFQGKSYFVERVPEDLTLSGNDTV
	SmMTC2	EFJ35042	GYNLIIIDPPWENKSVHRRSIYPTLPNKYLMSLPLQQLVHSSGALIGLWITNREKLHQFVEKELFPAWKLIPVGVWYWLKVITDAGAMVSELDLNHHKPYECLLVAGTLMQARLRFFDHNDVPHRRVAITVPGQHSRKPPLGVLLADFAPKPVRALELFAREMNANWTSWGNEPLRFQGKSYFVERVPED
	SmFIP37	EFJ13878	MASTPFDEDEFDFGGDVVGDVGIRAGKRGFGELEDDDDLFPSKKIYGSAVAAGSDHATTTILNLRASLEERDGTIASLKADLATANGELDKWRNLFQSGESILPENSTSDPRLILDHIKSLQASQARVKDQLASSRRKETAMLIHLSNKEQEIAEMKTLVHDLKLSLRPPTLQSRRLLLDPAIHVEFTRMKKELEIAEKKAKDLTDDLAAVQFTPHSKNGKMLMAKCRTLQEENEEIGREASEGKIHDLETRLAVQKSLSSELKRGYQELFRYVRDLNEEAERLQQMVRILQSQVEQKDWQTA
	SmFIONA1	EFJ19446	MKRKRSTHPRNRYAEGSPDFAALAARYASFARYVRINPSTGRGSIDWRDYAATRELTRVLLDCDYGILGWWIPDGQLCPAVTNRANYIHWIEDLLQGFPAPGKNAEGGVLGLDIGTGASAIYPLLGASLRGWKFVATDVTSVALEWGRRNIAANPHLMELIEVRSAAKNGGEDEEENHRLLVGVVKDEEIFDFSMCNPPFFESMEEAGMNPRTACGGTPEEMVCAGGEAGFVSRLIRESVELGTKIHWYTSMVGKKSSLKALKAEIRGCGATMVKTTEFVQGKTSRWGLAWSFSSAGAVKSGSGRSCFGTGTSSSGSFSFVLEGIDRKCSALEVLGDLGSHLEAGGVACKIDAASFAITGTPGDQREGFDQRNSDGKSEFKATLFQQSPGCLLVKIWIS…
	SmFIONA2	EFJ21053	MKRKRSTHPRNRYAEGSPDFAALAARYASFARYVRINPSTGRGSIDWRDYAATRELTRVLLDCDYGILGWWIPDGQLCPAVTNRANYIHWIEDLLQEFPAPGKNVEGGVLGLDIGTGASTIYPLLGASLRGWKFVATDVTSVALEWGRRNIAANPHLMELIELRSAAKNGGEDQEENHRLLVGVVKDEEIFDFSMCNPPFFESMEEAGMNPRTACGGTPEEMVCTGGEAGFVSRLIHESMELGTKIHWYTSMVGKKSSLRALKAEIRGCGATMVKTTEFVQGKTSRWGLAWSFSSAGAVKSGSGRSCFGTGTSSSGSFSFVLEGIDRKCSALEVLGDLGRHLEARGVACKIDAASFAITGTPGDQREGFDQRNSDGKSEFKATLFQQSPGCLLVKIWIS…
	SmALKBH1	EFJ05531	MELSKYAVGRVDSIFYIPDFITAAEQSFLLHQVNSAPSSKWKTLTNRRLQNWGGIVESNGLVPQPLPSWLTKITEKISSVTGLFPSPINHVLVNEYLPGQGIMLHQDGPSYFPVVAILSLGAPTLMRFKPHLRLIEATKDLEKAPENTSVALLPGSLLIFKDAAYQGNCKAFFLPSSSFSRVSDYLHGIDESREHRLDDNVSSIFSQFLSRVSLTCRFVPKLRRNFIKL
	SmALKBH2	EFJ08437	MAPEDGSLCMVDRGVSLDSSGGHWVAAATAGDERDVFISWLKGEFAAANAIIDALCQHLQQVVGRPGEYDFVLGSVHQRRYNWNPVLHMQQYYSIADVLFSLQQVAFRKQAPVASGGDSPVQVEGNPSIRSGLKSNKVDAEIESKRSDSPLADEASIASDTTSSVEELKTELPSSNISTAKRSDAKKTSSVADESAEKSMSGFEEIDGQKVNVLEGLKVHEGIFDTKEASRLAALVSESHAAKKKNKIEAGGKRSSKAKGKEVIHFGTIPSEISSPVTEETAEPMPAFLESIIDRLVKCQVVPASKRPDSCSISVLEPGDYMPPHKHNNFEQPLFILSLGSQSELAFGRNLKANSSSTDEKYKVGLPAGSVLVLEGNSAQMVQCAVQPLQSTRMLVTFG…
	SmALKBH3	EFJ15148	MAPEDGSLCMVDRGVSLESSGGHWVAAATAGDERDVFISWLKGEFAAANAIIDALCQHLQQVVGRPGEYDFVLGSVHQRRYNWNPVLHMQQYYSIADVLFSLQQVAFRKQAPVACGGDSPVQVEGNPSIRSGLKSNKVDAEIESKRSDSPLADEASIASDTTSSVEELKTELPSSNISTAKRSDAKKTSSVADESAEKSMSGFEEIDGQKVNVLEGLKVHEGVFDTKEASRLAALVSESHAAKKKNKIEAGGKRSSKAKGKEVIHFGTIPSEISSPVTEETAEPMPTFLESIIDRLVKCQVVPASKRPDSCSISVLEPGDYMPPHKHNNFEQPLFILSLGSQSELAFGCNLKANSSSTDEKYKVGLPAGSVLVLEGNSAQMVQCAVQPLQSTRMLVTFG…
	SmALKBH4	EFJ16410	MGYLDAQAGDGGRTAFRRAEKKYKLYKQSTTHKHSSCRSRMEIPVTDLSQVIDFERIRDGDGVTRLDHSDFPVYALEGHTGFFFIPRAVPHDQQFHWIREALTVFPEPPNRTSHSAHYGPLFGLWSSATKKGVLSPTGPENGDLFVRKWEFADPGEERKQEGVVSATALLRKLRWATLGVQFDWSKRAYDISIPYRSFPPALSELATKLASPAMNGDQFRAEAAIVNFFGPDDMLGGHIDDMEADWSKPIVSISLGCKAIFLLGGETRDDPPVAMFLRSGDCVLMAGPSRRCFHGVPRIFTGCKESDLPDFSALAMGEIKENVAILDYIQQSRININIRQVF
	SmALKBH5	EFJ17881	MGYLDAQAGDGGRTAFRRAEKKYKLYKQSTTHKHSSCRSRMEIPVTDLSQVIDFERIRDGDGVTRLDHSDFPVYALEGHTGFFFIPRAVPHDQQFHWIREALTVFPEPPNRTSHSAHYGPLFGLWSSATKKRVLSPTGPENGDLFVRKWEFADPGDERKQEGVVSATALLRKLRWATLGVQFDWSKRAYDISIPYRSFPPALSELATKLASPAMNGDQFRAEAAIVNFFGPDDMLGGHIDDMEADWSKPIVSISLGCKAIFLLGGETRDDPPVAMFLRSGDCVLMAGPSRRCFHGVPRIFTGCKESDLPDFSALAMGEIKENVAILDYIQQSRININIRQVF
	SmALKBH6	EFJ18741	MEGFARAVGATRHLYVANCLGIALESVKAAFSKFGPVLDACAADSSKARVIVSFEREADAAAARDAWNRQCCGALGERALVIEFAAPRERIKLVEVPVSTSAQELGIPGLSLLTEFISSREEERLLQEVDARPWQALAKRRVQHYGYEFLYNARNVDTSKFLGEFPDFLQPLLEKISSIAELQETSEATFPFDQLTVNEYPRGVGLSPHIDTHSAFQGSIISLSLAGPCVMEFRKYASEGVSPEFERKALFLPQRSLLILSGESRYGWHHYIPHHKFDLVSGQSVPRESRRVSYTFRKVRHGPCRCNFRQYCDSQ
	SmALKBH7	EFJ25952	MELSKYVVGRVDSIFYIPDFITAAEQSFLLHQVNSAPSSKWKTLTNRRLQNWGGIVESNGLVPQPLPSWLIKVTEKISSVTGLFPSPINHVLVNEYLPGQGIMLHQDGPSYFPVVAILSLGAPTLMRFKPHLRLIEATKDLEKAPENTSVALLPGSLLIFKDAAYQVSDYLHGIDESREHLSMFRLKTVADFQVSNTHLLDPKTSILQQNEARVSLTCRFVPKLRRNFIKL
	SmALKBH8	EFJ27578	MHRAAKVQKEEEDCEEEEEDEEDEEGEGCSETQSVMSGSASISQRAGQKKVLTPQEREHIRYLQVVRKKDFVCMEWIKGMRVNILQGLELHTNIFSAAEQSRLLDMVFELELKGQRNELKERTYSAPRKWMQGKGRVTLQFGCCYNYSHDKFGNTPGILQDEEVDPLPPLLKSTIKRLVRWHVLSPTCVPDSCIVNIYEIGDCIPPHIDHHDFLRPFCTVSLLSQCSIVFGSSLSVAAPGEFDGSFSTQLPVGSVLVLNDNGADVAKHCIPAVPSKRVSLTFRKMDPRKRPYGYRSDRSMEAIPLLD
	SmALKBH9	EFJ34055	MIVARMGSSPRGKQWEHVEEVEGLWICRDFLSNHEQQELIDDIEAVESWFTNPNENQAMRFGGLPLWALNLSALVHSCVLEEQLSKRSKILAREVISREPLFDQMIVNSYKPLEGIGAHVDLLRFEDGIVILSLVSSRVMTFKSCEDGSRKVGVLLRPGDLLVMSGEARYGWTHEINTNPAQQIWDGVPVPQESRISVTLRRLCRQN
	SmALKBH10	EFJ36068	MEGFARAVGATRHLYVANCLGIALESVKAAFSEFGPVLDACAADSSKARVIVSFEREADAAAARDAWNRQCCGALGERALVIEFAVPRERIKLVEVPVSTSAQELGIPGLSLLTEFISSREEERLLQEVDARPWQALAKRRVQHYGYEFLYNARNVDTSKFLGEFPDFLQPLLEKISSIAELQETSEATFPFDQLTVNEYPRGVGLSPHIDTHSAFQGSIISLSLAGPCVMEFRKYASEGVSPEFERKALFLPQRSLLILSGESRYGWHHYIPHHKFDLVSGQSVPRESRRVSYTFRKVRHGPCRCNFRQYCDSQ
	SmALKBH11	EFJ37366	EEDEEDEEDEEGEECSETQSVMSGSASISQRAAQKKVLTPQEREHIRYLQVVRKKDFVCMEWIKGMRVNILQGLELHTNIFSAAEQSRLLDMVFELELKGQRNELKERTYSAPRKWMQGKGRVTLQFGCCYNYSHDKFGNTPGILQDEEVDPLPPLLKSTIKRLVRWHVLPPTCVPDSCIVNIYETGDCIPPHIDHHDFLRPFCTVSLLSQCSIVFGSSLSVAAPGEFDGSFSTQLPVGSVLVLNDNGADVAKHCIPAVPSKRVSLTFRKMDPRKRPYGYRSDRSMERI
	SmALKBH12	EFJ37557	MEDESAVRNLLCAVFGDSEDDSGEDGIFSERQWEHVEEVEGLWICRDFLSNHEQQELIDDIEAVESWFTNPNENQAMRFGGLPLWALNLSALVHSCVLEEQLSKRSKILAREVISREPLFDQMIVNSYKPLEGIGAHVDLLRFEDGIVILSLVSSRVMTFKSCEDGSRKVGVMLRPGDLLVMSGEARYGWTHEINTNPAQQIWDGVPVPQESRISVTLRRLCRQN
	SmECT1	EFJ27920	RYFIIKSLNHQNLSKSVERGVWATPAVNEDILNEAFQTSERVVLVFSVNMSGYFQGYAEMTSRPGRRKDNLWNDANDGSSPWGGVFSVDWLKLHDLPFQETSHLKNPLDDNKPVKISKDCQVSVSLMFPRHCHSLFLRNFLEKLGSRFVL
	SmECT2	EFJ33696	NAKFFIIKSYSEDDVHKSIKYGVWASTPNGNKRLDAAYKEAAGEFPIFLFFSVNGSGQFCGVAEMSGPMDFLRSVDFWQQDKWTGRFSVKWHFIKDITNGHFRHIILENNDNKPVTNSRDTQEVQLDQGLEMLRIFKNYNSSTSILDDFQYYENRQILMQEKRSRSSQ
	SmECT3	EFJ36744	RYFIIKSLNHQNLSKSVERGVWATPAVNEDILNEAFQTSERVVLVFSVNMSGHFQGYAEMTSRPGRRKDNLWNDANDGSSPWGGVFSVDWLKLHDLPFQETSHLKNPLDDNKPVKISKDCQVLCLLCSHVIVILFFLGTSSRSWGVSLCFDR
	SmECT4	EFJ37046	NAKFFIIKSYSEDDVHKSIKYGVWASTPNGNKRLDAAYKEAAGEFPIFLFFSVNGSGQFCGVAEMSGPMDFLRSVDFWQQDKWTGRFSVKWHFIKDITNGHFRHIILENNDNKPVTNSRDTQEVQLDQGLEMLRIFKNYNSSTSILDDFQYYENRQILMQEKRSRSSQ
Gossypium hirsutum	GhMTA1	XP_016737208.1	MESNSGGEDTVATIKSIRTQLETRIQDQHATHLDLLASLQTLDPNIVPTLDLSLRFVSAFNRRSFSPTPPLPTPKKISHPPQHPPTHSVPDPKQLALVKPEGGDKFADESGNPLLMMRAMVAECLLQRVPFKAIDSSTVLRKLENDENITTAEKAAMRELGGDSGAILAVEMALRSMAEDNGGLEIEEFVVGGKSRVMVLSIDRTRLVRELPEEPQNHQKRERINNVNESENLKMNSNSNNEWLAPRPMSEIWMGGGDPGMMYPPGGPMAGPRGWGMGMMGRPPMAPNSGLLPSQRQSTEEDDLKDLEALLNKKSFKEMQKSKTGEEILNIINRPTARETAVAAKFKSKGGSQVREYCSALTKEDCRRQSGSFLACKKVHFKRIIAPHTDISLGDCSFL…
	GhMTA2	XP_016737225.1	MESNSGGEDTVATIKSIRTQLETRIQDQHATHLDLLASLQTLDPNIVPTLDFSLRFVSAFNRRPFSPTPPLPTPKKISHPPQHPPNHSVPDPKQLALVKPEGGDKFADESGNPLSVMRAMVAECLLQRVPFKAIDSSTVLRKLENDENITTAEKAAMRELGGDSGAIVAVEMALRSMAEDNGGLEIEEFVVGGKSRVMVLSIDRTWLIPELPEEPQNHQKRERINNVNESENLKMNSNSNNEWLAPRPMSEIWMGGGDPGMMYPPGGPMAGPRGRGIGMMGRPPMAPNSGLLPSQRQSTEEDDLKDLEALLNKKSFKEMQKSKTGEEILNIINRPTARETAVAAKFKSKGGSQVREYCSALTKEDCRRQSGSFLACKKVHFKRIIAPHTDISLGDCSFL…
	GhMTB1	XP_016680561.2	MDSPERSSRSHVRRDREDSSDLKSDRAVGDEEECEAIDSKRKHKCSKSRKSSNVEEGEGVESGSSGRRRSSGDRSESRKRSSASTRADTDEDDCDTPKSSRPKQIRRKQEESSLEKLSSWYQDGEIESRQDGTEKSGGKGHAWADETDRKKVASKLSKSKEERSHDGELEKSLDRDSRYSERRESSRDKGHSSSELSRNSRRRWDESDASRKAEENTYEKPDLISGKASDLKYDSARENSASARNEPSESKSIAADSNNEKGAKSSSREERRVDAEKSKSKGRSDALEEDNRSSPLTREDRSGREKIEKHRQQRTPSGRDVDSRERASSNVDDDGITWTRDKSSREVGQTNRSRTPERSSRRYQDSDPTEMDFERSSERKTKEIERDDRSKSRGDNWSD…
	GhMTB2	XP_016744874.2	MDSPERSSRSHVRRDREDSSDLKSDRAVGDEEECEAIDSRRKHKCSKSRKSSNVEEGEGVESGSSGRRRSSGDRSESRKRSSASTRADTDEDDCDTPKSSRPKQIRRKQEESSLEKLSSWYQDGEIESRQDGTEKSGGKGHAWADETDRKKVASKLSKSKEERSHDGELEKSLDRDSRYSERRESSRDKGHSSSELSRNSRRRWDESDACRKAEENTYEKPDLISGKASDLKYDSARENSASARNEPSESKSIAADSNNEKGAKSSSREERRVDAEKSKSKGRSDALEEDNRSSPLTREDRSGREKIEKHRQQRTPSGRDVDSRERASNVDDDGITWTRDKSSREVGQTNRSRTPERSSRRYQDSDPTEMDFERSSERKTKEIERDDRSKSRGDNWSDR…
	GhMTB3	XP_040953325.1	MDSPERSSRSHVRRDREDSSDLKSDRAVGDEEECEAIDSRRKHKCSKSRKSSNVEEGEGVESGSSGRRRSSGDRSESRKRSSASTRADTDEDDCDTPKSSRPKQIRRKQEESSLEKLSSWYQDGEIESRQDGTEKSGGKGHAWADETDRKKVASKLSKSKEERSHDGELEKSLDRDSRYSERRESSRDKGHSSSELSRNSRRRWDESDACRKAEENTYEKPDLISGKASDLKYDSARENSASARNEPSESKSIAADSNNEKGAKSSSREERRVDAEKSKSKGRSDALEEDNRSSPLTREDRSGREKIEKHRQQRTPSGRDVDSRERASNVDDDGITWTRDKSSREVGQTNRSRTPERSSRRYQDSDPTEMDFERSSERKTKEIERDDRSKSRGDNWSDR…
	GhMTC1	XP_040950832.1	MEIESKPSDELSRFLDSGIYELPNSNAVFIDPVRILNRSYTRFRVSPSSYYSRFFESKHSAQEPNLPSNSKKRKRKPKKQPHSLNEKEQAADKRHQEVRPLLLKAHESLLVSADFPAIMSKIRSDFCSSTELSGGDEEHSFVELGRVWQAALYDITLDFKFSRLKSETDNGENGINERRVLPVFNNLVVNDTPEEVEAEFLNRRYVLPSMSCFYMSDLGQLRNIIPAESDSGFNLMVIDPPWENGSARQKSVYPTLPNRYFLSLPIKQLTHRGGALVALWVTNREKLRSFIEKELFPAWGVRYVSTIYWLKVKGDGSLISDLDLFHHRPYECLLLGYCQGKEMDSNCHSVFRSIKDEHIIISIPGGYSRKPPIGELLLDHVPGVKPARCIELFAREMLG…
	GhMTC2	XP_040970696.1	MAPRHIADLTQLRALKMEIESKPSDELSRFLDSGIYELPNSNAVFIDPVRILNRSYTRFRVSPSSYYSRFFESKHSAQEPNLSSNPKKRKRKPKKQTHSLNEKEQGADKRHQEVRPLLLKAHESLLVSADFPAIMSKIRSDFCSSTELSGGDEEHSFVELGRVWQAPLYDITLDFKFSRLKSETDNGENGINERRVLPVFNNLVVNDTPEEVEAEFLNRRYVLPSMSRFYMSDLGQIRNIIPAESDSGFNLIVIDPPWENGSARQKSVYPTLPNRYFLSLPIKQLTHRGGALVALWVTNREKLRTVIEKELFPAWGVRYVSTIYWLKVKGDGSLISDLDLFHHRPYECLLLGYCQGKEMDSNCPSVFRSIKDEHIIISIPGGYSRKPPIGELLLDHVPG…
	GhVIR1	XP_016680598.1	MGRPEPCVLFSQTFVHTHLDEYVDEVLFAEPVVITACEFLEQNASSASQAVSLVGATSPPSFALEVFVQSEGETRFRRLCQPFLYSHSSSNVLEVEAVVTNHLVVRGSYRSLSLVIYGNTAEDLGQFNIEFDDSSLTNLVSSADGKLEDLPLPLCAFNRTFEESLSLNVLSLPVVTLDLSVEVKQLLQQMLKILELPNLGHEVHEVVHTLALAAASFVTFDLDSNAINQKHLTSGRNKDFKELNHGISEAKKELLELYETLQRKSMNESSESLTECIFMESDADLASSKQLVEMLSPCFHFNRSSSSFGHGQLPESNNVILGLNVALFLCSAKESCFHFVNCGGMDQLAYLFDHQMQNSITITLLLLGVIEQATRHSVGCEGFLGWWPREDENIPSGTS…
	GhVIR2	XP_016738701.2	MGRPEPCVLFSQTFVHTHLDEYVDEVLFAEPVVITACEFLEQNASSASQAVSLVGATSPPSFALEVFVQSEGETRFRRLCQPFLYSHSSSNVLEVEAVVTNHLVVRGSYRSLSLVIYGNTAEDLGQFNIEFDDSSLTNLVGSADGKLEDLPLPLRAFNRTFEESLSSLNVLSLPVVTLDLSVEVKQLLQQMLKILELPNLGHEVHKVVHTLALAAASFVTFDLESNAINQKHLTSGRNKDFKELNHGISEARKELLELYETLQRKSTNKSSESLTECIFMESDADLASSKQLVEMLSPCFHFNRSSSNFGHGQLPESKNVILGLNVALFLCSTKESCFHFVNCGGMDQLAYLFDHQTQNSITITLLLLGVIEQATRHSVGCEGFLGWWPREDENIPSGT…
	GhVIR3	XP_040966929.1	MGRPEPCVLFSQTFVHTHLDEYVDEVLFAEPVVITACEFLEQNASSASQAVSLVGATSPPSFALEVFVQSEGETRFRRLCQPFLYSHSSSNVLEVEAVVTNHLVVRGSYRSLSLVIYGNTAEDLGQFNIEFDDSSLTNLVGSADGKLEDLPLPLRAFNRTFEESLSSLNVLSLPVVTLDLSVEVKQLLQQMLKILELPNLGHEVHKVVHTLALAAASFVTFDLESNAINQKHLTSGRNKDFKELNHGISEARKELLELYETLQRKSTNKSSESLTECIFMESDADLASSKQLVEMLSPCFHFNRSSSNFGHGQLPESKNVILGLNVALFLCSTKESCFHFVNCGGMDQLAYLFDHQTQNSITITLLLLGVIEQATRHSVGCEGFLGWWPREDENIPSGT…
	GhFIP37-1	XP_016713123.1	MASHAHLDDDDDFGGDFPGSHSARHSGNKRSFGDLEDDEDDIFGSKKGNTKVEETAPGVATGMILSLRESLQNCKDTLATCQTELEAAKSEIQKWHSAFQNEPFIPAGIAPEPKLVMNYLQTLKSSEETLKEQLEKAKKKEAAFIVTFAKREQEIAELKSAVRDLKVQLKPPSMQARRLLLDPAIHEEFTRLKNLVEEKDKKVKELQENIAAVSFTPQSKMGKMLMAKCRTLQEENEEIGTQAEEGKMHELAMKLALQKSQNAELRSQFEALYKQMEGLTNDAERSNEMVFILQEKLEEKDDEIKRLNLELQHKMPTEDNNNKTGLVSDTEKFKDEMITDETGNSS
	GhFIP37-2	XP_016744365.2	MASHAHLDDDDDFGGDFPGSHSARHSGNKRSFGDLEDDEDDIFGSKKGNSKVEETAPGVATGMILSLRESLQNCKDTLATCQTELEAAKSEIQKWHSAFRNEPFIPAGIAPEPKLVMNYLQTLKSSEETLKEQLEKAKXKEAAFIVTFAKREQEIAELKSAVRDLKVQLKPPSMQARRLLLDPAIHEEFTRLKNLVEEKDKKVKELQENIAAVSFTPQSKMGKMLMAKCRTLQEENEEIGTQAEEGKMHELAMKLALQKSQNAELRSQFEALYKQMEGLTNDAERSNEMVFILQEKLEEKDDEIKRLNLELQHKMLPTEDNNKTGLFSDTEKVKDEMITDETGNSS
	GhHAKAI1	XP_016671089.2	MLQIRLSKGSSSDAGGSVKPLPVETVTVACPDHLVLADLPVAKSIGAATSSTHVKTVGRRSRRQLGERVHFCVRCDFPIAIYGRLSPCEHAFCLDCARSDSICYLCDDRIQKIQTIKIMEGIYICAAPHCLKSFLKKTDFESHIHASHTDLLQPNAEKEDGKESEVQSGNQPTGSDSTVRGPPRPAISPGSNPQLHDTDDKARWQQPREQLPPRPMMPKGPPVDNNQPPGFDRTGPHNHFQQGFDRQGTPQPESSQFSDKPQGLLSENQFPEYPPMHSMQPPNFAMPMNSNPMLTPYGIPPFPTDGAQQFYGAPYEMARQSSAPGVGSEQGSFMGYPPGPMGGVNYPAAYPQPWNGGQPGVRFEATPGSHMMADSFANYQGDYGRNPGGLPMIPSQQSA…
	GhHAKAI2	XP_016680118.2	MLQIRLTKTPSSDAAGPVKPLPVETVTVACPDHLVIADLPVAKSIGAAISSSLVKTVGRKSRRQLGERVHFCVRCDFPIAIYGRLSPCEHAFCLDCARSDSICYLCDERIQKIQTIKIMEGXFICAAPHCLKSFLKKTEFESHIHENHAALIQPNAEKEDDKDSEVQSAKQPTGSDAAVRGLPRSVISPGSNPLLHDTEDKARWQQPREQLPSRPIMQPKGPLVFGQVPNYPLEPQSDDNQFQQGFDRPGPHNHFQQGFDLQGTPQPDSSQFSDKLQGLLSENQYSEYPPMHSMQPPNFAMPMNSNRTLTPYGVPPFPTDGCQPFYGAPYEMARQSKASDVGSEQGSLLSFPPGPVGGVNYPTAYPPWNGGQPGVHF
	GhHAKAI3	XP_016697854.1	MLQIRLSKGSSLDAGGSAKPLPVETVTVACPDHLVLADLPVAKSIGAATSSSLVKTVGRRSRRQLGERVHFCVRCDFPIAIYGRLSPCEHAFCLDCARSDSICYLCDDRIQKIQTIKIMEGIYICAAPHCLKSFLKKTDFESHIHASHTDLLQPNAEKEDGKESEIQSGNQPTGSDSTVRGPPRPAISPGSNPQLHDTDDKARWQQPREQLPPRSMMPKGPPAFGQVQNYPSEPQVDNNQPPGFDRTGPHNHFQQGFDRQGTPQPESSQFSDKPQGLLSENQFPEYPPMHSMQPPNFAMPMNSNPMLTPYGIPPFPTDGAQQFYGAPYEMARQSSAPGVGSEQGSFMSYPPGPMGGVNYPAAYPQPWNGGQPGARFEATPGSHMMADSFANYQGDYGRN…
	GhHAKAI4	XP_016739001.1	MLQIRLSKTPSSDAAGPVKPLPVETVTVACPDHLVIADLPVAKSIGAAISFSLVKTVGRKSRRQLGERVHFCVGCDFPIAIYGRLSPCEHAFCLDCARSDSICYLCDERIQKIQTIKIMEGIFICAAPHCLKSFLKKTEFESHIHESHAALIQPNAEKEDGKGSEVHSAKQPTGSDAAVRGLPRPVISPGSNPLLHDTEDKGRWQQPREQLPSRPIMQPKGPLVFGQVPNYPLEPQLDDNHFQQGFDLQGTPQPDSSQFSDKLQGLLSENQYSEYPPIHSMQPPNFAMPMNSNRMLTPYGVPPFPTDGSQPFYGAPYEMARQSSASDVGSEQGSLLSFPPGPVGGVNYPTAYPPWNGGQPGVHF
	GhFIONA1	XP_016720208.2	MPSKKRRRKEERPKIHPKNKYSDNPPDFALLASLYPTFKPFVFYTREGRPRIDWTDFNATRELTRVLLLHDHNLHWWIPDGQLCPTVPNRSNYIHWIEDLLSSHIIPRDNSNEDNVRGFDIGTGANCIYPLLGASLFGWSFVASDMTDVAIEWAERNVKNNPNISELIEIRKVKCSQNTLSSEGLSVESSYSEEREGLPSSSLDMPAGEDKSYNGPSILVDVVRDGETFDFCMCNPPFFESFEEAGLNPRTSCGGTYEEMVCPGGEKAFITRIIEDSVVLKQSFRWYTSMVGRKVNLKFLVSKLRQVGVTVVKTTEFVQGKTCRWGLAWSFVPPATKIVTPHVTEKNILSFMLEGIQRQFGAIHVLRSVESFFLAGGASCKLNASSFVVDITASADHCN…
	GhFIONA2	XP_016734355.1	MIIVENSSRDLFYDNLERKKMPSKKRRRKEERPKIHPKNKYSDNPPDFALLASLYPTFKPFVFYTREGRPRIDWTDFNATRELTRVLLLHDHNLHWWIPHGQLCPTVPNRSNYIHWIEDLLSSHIIPRDNTNGGNVRGFDIGTGANCIYPLLGASLFGWSFVASDMTDVAIEWAERNVKNNPNISELIEIRKVKCSQNTLSPEGLSGESSYSEEREGLPSSSLDISASEDKSYYGPAILVDVVRDGETFDFCMCNPPFFESFEEAGLNPKTSCGGTYEEMVCPGGEKAFITRIIEDSVVLKQSFRWYTSMVGRKVNLKFLVSKLREVGVTVVKTTEFVQGKTFRWGLAWSFVPPAKKIVTPHVTEKNILSFMLEGIQRQFGAIHVLQSVESFFLAGGAS…
	GhALKBH1	XP_016669260.1	MARTENLNNFIVGDLPTLFYIPDFITDSEQARLLNNIYQAPISKWKSLKNRRLQNWGGVVHEKGLLSQDLPPWLAKITKRICEESGLFPSAINHVLINEYLPNQGIMPHQDGPAYYPVVAILSLGSPVVMDFTPHSRLNSCKSTVMESVVDKTSDVKAAEIEGNDGLDKHQPFSVLLMPRSLLIFKDDAYSDYLHGIEDNAVHRLDKVVNGIEALSALSGSISSEAEVIRSEDSKTVNRTMSRISLTCRLVLKVHKNLFKF
	GhALKBH2	XP_016671624.2	MARKENLNNFIVGDLPTLFYIPDFITDSEQARLLNNIYQAPVSKWKSLKNRRLQNWGGVVHEKGLLSQDLPPWLAKITERICEESGLFPSAINHVLINEYLPNQGIMPHQDGPAYYPVVAILSLGSPVVMDFTPHSRLNSCKSTVMESVVDKTSDVKAAEIEGNDGLDKHQPFSVLLMPRSLLIFKDDAYSDYLHGIEDNAVHRLDKVVNGIEALSALSGSTSSEAEVIRSEDSKTVNRTMSRISLTCRLVLKVHKNLFKF
	GhALKBH3	XP_016679476.1	MAGDISGKLTDSDSAGRTGTIGLLKTLNRDELLEVLSQGFCQHCEALLEERIHQLLNKRGSESTVTSDITLISNPVTGKQLARTPLPPPPAANSDILLNDGLGGSGSTSSDNGLSEEQKEHIRFSQVVRKKDFVHMEKINGKSMNVLKGLELHTKVFNAEEQKKIIECVYNLQRMGQKGQLRERTYSEPRKWMRGKGRVTIQFGCCYNYAVDKIGNPPGILRGEEVDPLPPLFKQMIKRMVRWHVLPTMCVPNSCIVNIYNEGDCIPPHIDHHDFLRPFCTVSFLTQCNILFGSSLKIVSPGEFSGPVSIPLPVGSVLILNGNGADIAKHCVPAVPGKRISITFRRMDESKLPYNFLPDPELSRIKPFIVSPSSAPQGHHQKPVINSSFVKAIVQQNQH…
	GhALKBH4	XP_016679620.2	MYGSDRAGDDAERTAFRKTEKKYKLYYENSKSTKKKKQPKQVDLSEVLDFKSISESFNQNGELPPGVVHVNFGLDRPIFGLENRPGFYFIPGALTLDEQCTWIRESLTNFPQPPNRTNHNVIYGPISNLFVAAKEGKVFVEEERSDNGLDSEPSASVSNGDSHRWKFYEEDIARSRGKTCKTVPASVLLRKLRWSTLGLQFDWSNRNYAVSLPHNKIPNALCRLAKRMAEPAMPIGEEFRPEAAIVNYFGSGDTLGGHLDDMEADWSKPIVSMSFGCKAIFLLGGKSRQDEPLAMFLRSGDVVLMAGEARECFHGVPRIFTDEENAEITPLELRFSDEDDRCFLDYIRTSRININIRQVL
	GhALKBH5	XP_016693163.1	MAMPSGNVVLSDKMQFAAPPAAGAGGGGGGAAGGEIHQHQPRQWFPDERDGFIYWLRGEFAAANAMIDSLCQHLREVGEVGEYEAVIACIQQRRSNWNPVLHMQQYFSVAEVSYALQQVSWRRRQKPYDQGKLGGKEYKRSGFGFKGHRLEVAKEMQNSGVDNDANLTVNTISDRNDMKTEKRDDNKSGGEDKVSVVSEDIKDAASKPQADSSLKKSGSSVGTIPGDTEPGTEEVNGGCTSSCKVNDLHSAQNESEKQNLAKGPKNFVGNEMFDGKMVNVVDGLKLYEELLDEKEVSDLVSLVNDLRAAGKRGQFQEAGQTYVASKKPMKGHGREMIQLGLPIADAPLDDEIAAGTSKDRRIEAIPALLQDAIDRLVDSQVMTAKPDSCIIDVYNEGDH…
	GhALKBH6	XP_016696061.1	MPMAAGPASPRERAQAVGSAIVPLVQAVPAVSDVLAKDTIISWFRGEFAAANAIIDALCAHLAQLQGGRGGGSEYEAVFTAIHRRRLNWIPVLQMQKYHSIADVAEELKKVADKKTVGGDGFGKEDVTRGGGGVEEGEAEGEGEGGCLDDEKEKVSQKIMENEGNGELGGEEEEDSLDSDITDSGSQEVQHVEENIDICSNHEECDARPSQIKLTNGFSAKEHVKGHMVNVVKGLKLYEEVFTDIELAKLSDFVSELRSAGHNGELSGETFILFNKQIKGNKRELIQLGVPIFRHVREESNPTINIEPIPALLQGVIKHLVQWQLIPEYKKPNGCIINFFDEGEYSQPFLKPPHLDQPISTLLLSESTMAFGRTLVSDSEGKYRGALQLPLKEGSLLVM…
	GhALKBH7	XP_016696628.1	MNDLERVKKEDPFLVKYQPSELRIASEFLTTWLPFLSRDLCRRCTRILSRRIRSLDPGDAELANNDLNGIHSTPNNTESEDLNENCLDNCAVNSIGSSKDEDTNSLGSWKDEGNGFSEPIGEASTSSGVASASPLFQTPVPRQSWADMAQEDELEEVEEEEEEQLVSESSKRIVSLTASTGELRISKVVEKPKLSRDQRESIRFMNVKRKKGFICFERVNGKFVNILEGLELHEGIFSAAEQKRIVDHVYMLQEMGRKGELKERTYTAPHKWMRGKGRITIQFGCCYNYAMDKNGNPPGILQNEVVDPIPDLFKVIIRRLVRWHVLPPTCVPDSCIVNIYEEGDCIPPHIDNHDFVRPFCTVSFLSECNIVFGSNLKVVDAGVFSGPIAIPLPVGSVLV…
	GhALKBH8	XP_016697004.1	MPMAAGAATPRERVQAMGPAAVVPMMQAVPAVADVLAKDTIISWFRGEFAAANAIIDALCGHLAQLQGGGGEGSEYEAVFAAIHRRRLNWIPVLQMQKYHSIADVTAELKKVTAKKTGGGDGIGKEEMEGGVGGGGEDGGCLDDVKEEEKVAEEVVENEANGEVGCEEEEDSPDSDITDSGSQEIQHVEENIDICSNHEECDARPSQIKLTKGFSAKEHVKGHMVNVVKGLKLYEDVFTESELAKLGDLMSELRSSGQNGELSGETFILFNKQIKGNKRELIQFGVPIFGHIKEELTSNNQTINIEPIPTLLQDVIEHLIQWQLIPEYKKPNGCIINFFDEDEYSQPFLKPPHLEQPISTLLLSESTMAFGRTLTSDSEGNYRGPLQLSLKEGSLLVMR…
	GhALKBH9	XP_016698993.1	MHSLQRIFGFDLCRLSTTSRVSRQICSLKKMNPSRKPISSSSDYSSFTAQNPFGKESAAEETTQSSGAKIMNEKQFRCEENFPPLSVNIGSSSKGRNFNKWGKRTGSGLELRQEAVNSSEFEGIANAVSLQEEHSLINRSRTGINSGLQSSHVTVNSSEHEDSLNVPSLQEYEHEGIANIARHSLAPHFGQKKVYPSGVVKKSEGFPVVERFNICLPGFRDIETREVLRPGMVLLKHYISLREQIDIVKTCNTLGEGPGGFYRPGYKDGAKLRLHMMCLGMNWDPQTRKYNKQHPVDNCEPPDIPLGFCLLVQRAIKDAHCLIEKESDMVNPEDILPSISPNICIANFYSIHGRLGLHQDRDESRESLRKGLSVVSMSIGDSAEFLYGDVREVDQASKV…
	GhALKBH10	XP_016711004.2	MNLMLKANPNPNPKDDSKKSRTVDLGNGSSVIYVPRFLAYDVAWEFFNYLDNHIPWTRPTLRVFGRSCTQPRDTCYVASAGLPDLIYSGYQPHAHSWDNFPPLKDILDAVHKMLPGSTFNSLLLNRYKGGNDYVGWHSDDEKLYGSTPEIASVSFGCERDFILKKKSGKSSQERRSDDKPPLKRSRKSSQDDQHSFMLKHGSLLVMRGNTQRDWLHSVPKRAKAETTRINLTFRLVLQE
	GhALKBH11	XP_016717475.2	MNLMLKANPNPNPNPKDDAKKTRTVDLGNGSSVIYVPRFLAYDVAWEFFNYLDNHIPWTRPTLRVFGRSCTQPRDTCYVASAGLPDLIYSGYQPHAYSWDDFPPLKDILDAVHKMLPGSTFNSLLLNRYKGGNNYVGWHSDDEKLYGSTPEIASVSFGCERDFILKKKSGKSSQERRSDDKPPLKRSRKSSQDDQHSFMLKHGSLLVMRGNTQRDWLHSVPKRAKVETIRINLTFRLVLQE
	GhALKBH12	XP_016721013.1	MYGSDRAGDDAERTAFRKTEKKYKLYYENSKSTKKKKQPKQVDLSEVLDFKSISESFNQNVELPPGVVHVNCGFDRPIFGLENSPGFYFFPGALTLDEQCTWIRESLTNFPQPPNRTNHNVIYGPISNLFVAAKEGKVFIEEETSDNGLDSEPSASVSNGDSHRWKFYEEDIARSRGKACKTVPASVLLRKLRWSTLGLQFDWSNRNYAVSLPHNKIPNALCQLAKRMAEPAMPIGEEFWPEAAIVNYFGSGDTLGGHLDDMEADWSKPIVSMSFGCKAIFLLGGKSRQDEPLAMFLRSGDVVLMAGEARECFHGVPRIFTDEENAEITPLELRFSDEDDRCFLDYIRTSRININIRQVF
	GhALKBH13	XP_016723041.2	MAGDIPGKLTDSAGRTGTIGLLKTLNRDELLEVLSQGFCQHCEALLEERIHQLLNKRGSESGSESTVTSNNTLSNPVTGKQLARTSPPPPAANSDILLNDGLGGSGSTSSDNGLSEEQKEHIRFSQVVRKKDFVHMEKINGKSMNVLKGLELHTKVFNAEEQKKIVECVYNLQRMGQKGQLRDRTYSEPRKWMRGKGRVTIQFGCCYNYAVDKKGNPPGILREEEVDPLPPLFKQMIKRMVRWHVLPTMCVPNSCIVNIYDEGDCIPPHIDHHDFLRPFCTVSFLTQCNILFGSSLKIVSPGEFSGPVSIPLPVGSVLILNGNGADIAKHCVPAVPGKRISITFRRMDESKLPYKFLPDPELSRIKPFIVSPSSAPQGHHQKPVINSSFVKAIIQQNQH…
	GhALKBH14	XP_016736800.2	MVMPRFVRPKEGDSESSPNLYVANCGPAVGLQFDTIVSAFSSFGEVKGVYAADESGARVIVSFLEPASAHSAFIALNGRPCPHLGGRSLHIRHSILQPPSSRGMASVPVSLNASDLNIPGLYLFHDFISAVEEEQLLQAVDTGSWISLSKRRVQHYGYKFCYDTRNVDTKQHLGALPSFVSFILERISLSPDIPEKLDLDQLTVNEYPPGVGLSPHIDTHSAFEGLIFSLSLAGPCIMEFRRYTAGSWAPKTASISDTEVENPNSCSEVSRKAVYLPPRSMLLLSGEARCAWHHYIPHHKIDKVNETMIRRGSRRVSFTFRKVRRGPCQCEFPQYCDSQSQTRGGGFCCAT
	GhALKBH15	XP_016736847.1	MVMPRFVRPKEGDSESSPNLYVANCGPAVGLSFDTIASAFSSFGEVKGVYAADESGARVIVSFLEPASAHSAFIALNGRPCPHLGGRSLHIRHSILQPPSCREMASVPVSLNASDLNIPGLYLFHDFISVVEEGQLLQAVDTGSWISLSKRRVQHYGYKFCYDTRNVDTKQHLGALPSFVSFILERISLSPDIPETLDLDQLTVNEYPPGVGLSPHIDTHSAFEGLIFSLSLAGPCIMEFRRYTAGSWVPKTASISGTEVENPNSCSEVSRKAIYLPPRSMLLLSGEARCAWHHYIPHHKIDKVNETMIRRGSRRVSFTFRKVRRGPCQCEFPQYCDSQSQT
	GhALKBH16	XP_016739247.1	MPMAAGAATPRERVQAMGPAAVVPMMQAVPAVADVLAKDTIISWFRGEFAAANAIIDALCGHLAQLQGGGGEGSEYEAVFAAIHRRRLNWIPVLHMQKYHSIADVTVELKQVTAKKTGGGDGIGKEEVEGGGGGGGEDGGCLDDEKEEEKVAEEVVENEANGEVGGEEEEDSPDSDITDSGSQEIQHVEENIDICSNHEECDARPSQIKLTKGFSAKEHVKGHMVNVVKGLKLYEDVFTESEMAKLSNLMSELRSSGQNGELSGETFILFNKQIKGNKRELIQFGVPIFGHIKEEPTSNNQTVNIEPIPALLQDVIEHLIQWQLIPEYKKPNGCIINFFDEDEYSQPFLKPPHLEQPISTLLLSESTMAFGLTLTSDSEGNYRGPLQLSLKEGSLLVMR…
	GhALKBH17	XP_016751250.1	MAVPSGNAVLSDKMQFPAPSAAVAGAGGGDAGAVGGAGGGGGGGAEFNQHHHRNWFPDERDGFIYWLRGEFAAANAMIDSLCHHLREVGEVGEYEAVIACIQQRRCHWNPVLHMQQYFSIAEVSYALQQVAWRCRQRHCDHGKVGGKDFKRSGFGFKGHRVEVAKEIQNSVLDTNGNSTVTAVSERNERGSEKYEELKLGGELGKVEDKGSVVTEEKSSLSCLARNSWNRLEHDSHPAQNQNENQTLALHPKTFVGNEMFDGNMVNVVDGLKLYEKLFDEKEVSDLVSLINDLRAAGKRGHFQVQTYVASKKPMKGHGREMIQLGLPIADAPLDGETAARTSKVDRRIEAIPSLLQDTIERLVDLQVITAKPDSCIIDVYNEGDHSPPRMWPPWFGNPT…
	GhALKBH18	XP_040931813.1	MPMAAGAATPRERVQAMGPAAVVPMMQAVPAVADVLAKDTIISWFRGEFAAANAIIDALCGHLAQLQGGGGEGSEYEAVFAAIHRRRLNWIPVLHMQKYHSIADVTVELKQVTAKKTGGGDGIGKEEVEGGGGGGGEDGGCLDDEKEEEKVAEEVVENEANGEVGGEEEEDSPDSDITDSGETFILFNKQIKGNKRELIQFGVPIFGHIKEEPTSNNQTVNIEPIPALLQDVIEHLIQWQLIPEYKKPNGCIINFFDEDEYSQPFLKPPHLEQPISTLLLSESTMAFGLTLTSDSEGNYRGPLQLSLKEGSLLVMRGNSSDMARHVMCPSPNKRVSITFFRVRPDINHQSPPTTPQSSAMTLWQPGVPGPYAMSNGVLSGYEALDTMPKWGVLRAPVVM…
	GhALKBH19	XP_040934840.1	MHSLQRIFGFGLCRLSTTSRVSRQICSLKKMNPSRKHISSSSDYSSFTAQNPFGNESAAEETTQSSGAKIMNEKQFRCEENFPPLSVNIGSSSKGRNFNKWGKRTDSGLELRQEAVNSSEFEGITNAVSLQEEHSLLNRSRTGINSGLQSSHMTVNLSEHEDSVNVPSLQEYEHERIAKIARHSLPRHFGQKKVYPGGVVKKSEGLPVVERFNICLPGFRDIKTREVLRPGMVLLKHYISIREQIDIVKTCNTLGEVSGGFYRPGYKDGAKLRLHMMCLGMNWDPQTRKYNKQHPVDYCEPPDIPLGFRLLVQRAIKDAHCLIEKESDMVNPEDILPSISPNICIANFYSIHGRLGLHQDRDESRESLRKGLSVVSMSIGDSAEFLYGDEREVDQASKV…
	GhALKBH20	XP_040935384.1	MNLMLKANPNPNPKDDSKKSRTVDLGNGSSVIYVPRFLAYDVAWEFFNYLDNHIPWTRPTLRVFGRSCTQPRDTCYVASAGLPDLIYSGYQPHAHSWDNFPPLKDILDAVSMRSSHLTCVFLVPSLVRSNVFACLLKVHKMLPGSTFNSLLLNRYKGGNDYVGWHSDDEKLYGSTPEIASVSFGCERDFILKKKSGKSSQERRSDDKPPLKRSRKSSQDDQHSFMLKHGSLLVMRGNTQRDWLHSVPKRAKAETTRINLTFRLVLQE
	GhALKBH21	XP_040937367.1	MNDLERVKKEDPFLVKYQPSELRIASEFLTTWLPFLSRDLCRRCTQILSRRIRSLDPGDAELANNDLNAIHSTHNNTESEDLNENCRDNCAVNSIGSSKDEDTNSLGSWKDEGNGFSEPIGEASTSSGVACASPLFQTPVPRQSWADMAQEDELEEVEEEEEEEEEQLVSESSKRIVSLTASTGELRISKVVEKPKLSRDQRESIRFMNVKRKKDFICLERVNGKFVNILEGLELHEGIFSAAEQKRIVDHVYMLQEMGRKGELKERTYTAPHKWMRGKGRITIQFGCCYNYAMDKNGNPPGILQNEVVDPIPDLFKVIIRRLVRWHVLPPTCVPDSCIVNIYEEGDCIPPHIDNHDFVRPFCTVSFLSECNVVFGSNLKVVDAGEFSGPIAIPLPVGS…
	GhALKBH22	XP_040946943.1	MAGDISGKLTDSDSAGRTGTIGLLKTLNRDELLEVLSQGFCQHCEALLEERIHQLLNKRGSESTVTSDITLISNPVTGKQLARTPLPPPPAANSDILLNDGLGGSGSTSSDNGLSEEQKEHIRFSQVVRKKDFVHMEKINGKSMNVLKGLELHTKVFNAEEQKKIIECVYNLQRMGQKGQLREPRKWMRGKGRVTIQFGCCYNYAVDKIGNPPGILRGEEVDPLPPLFKQMIKRMVRWHVLPTMCVPNSCIVNIYNEGDCIPPHIDHHDFLRPFCTVSFLTQCNILFGSSLKIVSPGEFSGPVSIPLPVGSVLILNGNGADIAKHCVPAVPGKRISITFRRMDESKLPYNFLPDPELSRIKPFIVSPSSAPQGHHQKPVINSSFVKAIVQQNQHRNDQA…
	GhALKBH23	XP_040958569.1	MNLMLKANPNPNPNPKDDAKKTRTVDLGNGSSVIYVPRFLAYDVAWEFFNYLDNHIPWTRPTLRVFGRSCTQPRDTCYVASAGLPDLIYSGYQPHAYSWDDFPPLKDILDAVSMRSSHLTCVFVVPSLVRSNVFACLLKVHKMLPGSTFNSLLLNRYKGGNNYVGWHSDDEKLYGSTPEIASVSFGCERDFILKKKSGKSSQERRSDDKPPLKRSRKSSQDDQHSFMLKHGSLLVMRGNTQRDWLHSVPKRAKVETIRINLTFRLVLQE
	GhALKBH24	XP_040963201.1	MVMPRFVRPKEGDSESSPNLYVANCGPAVGLQFDTIVSAFSSFGEVKGVYAADESGARVIVSFLEPASAHSAFIALNGRPCPHLGGRSLHIRHSILQPPSSRGMASVPVSLNASDLNIPGLYLFHDFISAVEEEQLLQAVDTGSWISLSKRRVQHYGYKFCYDTRNVDTKQHLGALPSFVSFILERISLSPDIPEKLDLDQLTVNEYPPGVGLSPHIDTHSAFEGLIFSLSLAGPCIMEFRRYTAGSWAPKTASISDTEVENPNSCSEVSRKAVYLPPRSMLLLSGEARCAWHHYIPHHKLYVQVLNVYGCIAKA
	GhALKBH25	XP_040970085.1	MAVPSGNAVLSDKKQFPAPSAAVAGGAGGDAGAVGGAAAAAAGGGGGGAEFNQHHYRNWFPDERDGFIYWLRGEFAAANAMIDSLCHHLREVGEVGEYEAVIACIQQRRCHWNPVLHMQQYFSIAEVSYALQQVAWRWRQRHCDHGKVGGKDFKRFGFGFKGHRVEVAKEIQNSVVDTNGNSTITAVSERNERGSEKYEELNLGGELGKVEDKGSVVTEEHDSHPAQNQNENQTLALYPKTFVGNEMFDGNMVNVVDGLKLYEKLFDEKEVSDLVSLVNDLRAAGKRGHFQVQTYVASKKPMKGHGREMIQLGLPIADAPLDDETAARTSKVDRKIEAIPSLLQDAIERLVDLQVINAKPDSCIIDVYNEGDHSPPRMWPPWFGNPTFVLFLTECDITF…
	GhECT1	XP_016667945.2	MATADSILANFTPLEVADSLENLSMDSQAKTTKVPEPVKKDFYSDNGSYMYQQAYGYMPYGAYSVPSSSLPLMGHDGQLHALQEYYYPSTYYQPPQQTSQTDASQVVVSTVNADDQASLSTETNTGNLSTVESGAGLSGNTGSGSQKSTFKVSSLNPNASYKRESFPTGKSEGHQNSRFSYEGVQPTIPWIDMSVSSNGQSKHTANNGFSSYAKNLSSGRNGNLHPFPHFMHLHNARPSSGVAQAFGYMNHIYPNNMTYGHYGNTNGGGSGSGFGSYGCSAWKKGQGCYNVGNNNKSRGLGYGKENMDGLNELNKGPRVKGSNNKDGFGTATLAVKDQNLPLTESNKENSVSLVPDLGQYNKEDFPDSYSNAKFFVIKSYSEDDVHKSVKYNVWASTSN…
	GhECT2	XP_016667992.1	MATPDRILANFTPLEVADSLENLSLDSQSKTTKAPEPVKKDFYGDNGSYMYPQTYGYMSYAPYSIPSPPLPAMGHDGQLHALQEYYYPSPYYQPPLQTSQANAPQVDVSSFGATDQSSLSVDTNKGNSNGITSGGSGSLKPTLKSSSLNPNAFYKGGGLPTGNLSQGYQDPRFSYDGNQSPIPWLDISMSPNGQSEQTANGGFSSYTNNLSSGRNQNLHPFPHVMNMHNARPSSGVGQSYGYMNHMYPNNVTYGHYGNAIRGGSGFGSYGYDARKKGLGWYNVGNNKSRFRGYGKENIDGFNELNKGPRVKGYKNKDGSGNATLAVKDQNLPLIKSNDEDIVSLVPDTEQYNREDFPESYSDGMFFVIKSYSEDDVHKSIKYNVWASTSNGNKKLDAAF…
	GhECT3	XP_016674188.2	MANSDQIADSLGKLSLDSQAVTAKVPDTVKKDLYGDNGSYVYQQTYGYMPYGVYSMPSSPLPAMGHDGQLHALQEYHYPNPYYQPLPQTSQANVSQVEVSTSGVGDQASLSIETNKGNTSTITNGGGLSGNSGSGSLKSTFKSSSLNPNASYKRGGLATGNLSLGFSYDGIQSTIPWLDMSMSSNGQSKHAAHGGFSSYTNNASSGRNQNLHHFPHVMNLHNARPSSGVAQAYGYMNHMYPSNMTYDHYGNAIRGGSGFGSYGYDAWKKGLGWYPVGNNIKSKGRGYGKESMNGLNELNKGPRVKGYRSQDGVEAATLAVKEPNLPLIESDKENNVSLVPDIEQYNKEDFPESYSDAKFFIIKSYSEDDVHKSIKYNVWASTSTGNKKLDAAFHEAKGK…
	GhECT4	XP_016675344.1	MATSDRILANFTPLEIANSMENLSLDSQVKTTKVPEPVKKDIYSDNGSYMYPQTYGYMPYGAYTMPLQEYYYPKNPYYQPPMQTSQADAFQVEVPSAVDQASLPVETNEGNLSTVASGNSGSGSLKSTLKSSSLNPNAFYKGGGLSSGNLSQGYPDPRFSYDGVQSPIPWLDMSMSCNGQSEHAANGGFSYTSNLSSGRNQNLHTFPHVMNLHNVRPSSGVGQGYGYMYPNNMAYGHYRGGSGFGSYGYGARKKGLGWYNVGSNNKYRFQGYGKENMDGLNELNRGPRVKGCKNKDGLETATLAVKDQNLPPMENSKDNGVSLVLDMELYNKEDFPGSYSDAKFFVIKSYSEDDVHKSIKYNVWASTPNGNRKLDASFCEAKEKPDGCPIFLLFSVNTS…
	GhECT5	XP_016675350.1	MATSDQIANSMENLSLDSQVKTTKVPEPVKKDIYSDNGSYMYPQTYGYMPYGAYTMPLQEYYYPKNPYYQPPMQTSQADAFQVEVPSAVDQASLPVETNEGNLSTVASGNSGSGSLKSTLKSSSLNPNAFYKGGGLSSGNLSQGYPDPRFSYDGVQSPIPWLDMSMSCNGQSEHAANGGFSYTSNLSSGRNQNLHTFPHVMNLHNVRPSSGVGQGYGYMYPNNMAYGHYRGGSGFGSYGYGARKKGLGWYNVGSNNKYRFQGYGKENMDGLNELNRGPRVKGCKNKDGLETATLAVKDQNLPPMENSKDNGVSLVLDMELYNKEDFPGSYSDAKFFVIKSYSEDDVHKSIKYNVWASTPNGNRKLDASFCEAKEKPDGCPIFLLFSVNTSGQFVGLAEM…
	GhECT6	XP_016680249.1	MATSDRILANFTPLEIANSMENLSLDSQVKTTKVPEPVKKDLYSDNGSYMYPQTYGYMPYGAYTMPLQEYYYPENPYYQPPMQTSQADAFQVEVPSAVYQASSPVETNKGNLSTVASGNSGSGSLKSTLKSSSLNPNAFYKGGGLSSGNLSQGYPDPRFSYDGVQSPIPWLDMSMSCNGQSEHAANGGFSYSSNLSSGRNQNLHPFPHVMNLHNVRPSSGVGQGYGYMYPNNMAYSHYRGGSGFGSYGYGARKKGLGWYNVGSNNKYRFQGYGKENMDGLNELNRGPRVKGYKNKDGLETATLAVKNQNLPPMENSKDNGVSLVLDMEQYNKEDFPGSYSDAKFFVIKSYSEDDVHKSIKYNVWASTPNGNRKLDAAFCEAKEKPDGCPIFLLFSVNTS…
	GhECT7	XP_016688844.2	MAATPDRNPEEQQADPENVKEQVVPLPTKSMTLVSPNSSQDAAPVAHPRDGAGQSGSFASAGDRNVYSPTIYAPQPQAFYYRGYDNSAGEWDEYPPYVNAEGLELGSLGVFNDNPSLVFHPGYGYNPQMPYGPYSPVSTPLPSVGGDAQLYSPHQFPFSGPPYYQQLVPPSMPYISSPSSVSQPELTTLVNVDQQGDNMLFGPRPSYPTPLGSFGRGSLPGNPGTLGFNDLPQGFDGFRSGGLWSDWSRPSDRQRSLTPISPAVSPQPIGPIGQNVPTVPQQQRSFYPLGSGMNSYSRGYLQSGLNQGAGFGNASVPSLGANSRGWLSFDGKRRCGRDSDISLCGCNGALDILSEQNRGPRASKPKNQITADNNSSIDDNKNNKSSAKIHDDSYNTPDF…
	GhECT8	XP_016691259.1	MAGEMTLENRILCFSSDYMLCLPSEPINAVPKSEAVPKLAEQDANSGKIGVASDLTSTISSSPYESSGAKAESHQDLVGEPGFNQSTSFENYYYPGYDGSFTQSDDKGYFLTDGSLTGVQSENGSLVYYLPGYNPYATGALMGVDAQCLGQQPYYSSGYFQPPVSYASEAMPCYSWDSTYAGDVSNGILDGFGNVKYGSGSAFAKSNGFNSTKSNGLGTKLSKSAYAQPNKPLSKGPHSGSDPSAGSYRGYYPAGRSSFNNQKQGLSQYNGHMNYRQNGRTWNQNDRYKKSNVDFETSAELTCGPRALNRAAPLDSSVKKEGLGLNLYKDKYNLQDFPTEYENAKFFVIKSYSEDDVHKSMKYNVWSSTPNGNRKLDAAFHEAETRESETGTKCPIFLF…
	GhECT9	XP_016693884.1	MYQEGAPEIVIDQGMYYPTATNYGYYCTGFESPVEWEDHQNIFSADGPDVQFAGAQTEPLPYVYYTPSYGYAQSPYNPYNPYIPGAVVGDGSFVGAQQYYPFPPYQNPVSPTAYVPVLIQPDGIPSSSTDSFLDTHASIGTRPDGRGVRYNLASASAAASRKSAPNQADSLSRVTDGQSKHYAIQESISASSGSASARAHQVRVASGSVQPIGNIPGGKLPSYRNQLKTDLPVGNAISDYGASSPGRGVLDRLRPKIHVSRVFNDAHGSLDSWAEQNRGPRTNRSKNQLMVKAYTSKAGNSDAEGNIIIYTDQYNKDDFPIDYVEAKFFVIKSYSEDDVHKSIKYNVWSSTPHGNKKLGSAFEDAEKIAAGKPSGCPIFLFFSVNASGQFCGVAEMIGP…
	GhECT10	XP_016711224.2	MAATSDRTPEEQRADPESVKEQVTPLSTKNEMSVSPNSSHDTAPIGHPRDSTGQSGSTGDHNVYSPTIYAPQAQSFYYRGYDNAAGEWDEYPPYVNADGLELGSMGVYNDNPSLVFHPGYGYNPQMPYGPYSPVTTPLPSVGGDAQLYSPQQFPFSGPPYYQQLVPPSMPYISSPTTVSQPELTTLVSIDQQGDNMLFGPRPSYNTPLGSFGRGSFPGNPGNLGFNDSQQGFDGLRSGGLWSDWSKPSDRQRSLTPISPAVSPQPFGPIGQNVPMASQQQRLFYQLGSGVTSYNRGFMQSDLNQDPRFGSASIPSSGANSRGWLSLDSNRRRGRGSGAPLCGCNGALDILSEQNRGPRASKPKNQITAEHSSSIDDSKNNKSLSKIHDESYNRPDFSTD…
	GhECT11	XP_016712522.1	MAPTVAPPADQTAELLQKLTIDSQAKPFDIPEPTKKSSVYQYGSVDSGNTGNTQIPTFDRSTTPLLQDFMDPTMCYIPSGYPSAYYYGGFDGTGNEWDEYSQYLNPDGVDMTSGVYGDNGSLMYHHGYSYAPYGPYSPAASPVPTLGNDGQLYGPQHYQYPPFFQPMTLNSGPFTPNPAAPSHGELLTSAAADQKPLPVETPNSNSNGVANGGSVKGNNGPGAIKPSYPSTFNTNNSYGRGPPPGSGYQDPRYGFDGFRSPIPWLDGSMFSDGQHRPVSSPAMNSLVSKANGFPSSRNQNFRSNSNYMGLHHPGPMSGMGTTHGYVNRMYPNKPYGQYGTTFRSGMGFGSNGYDLRTNERGWLADNKYRPRGRGNGYFGSGNDIMDGFNELNRGPRAKG…
	GhECT12	XP_016713402.2	MSSDTARENASVVDSSVTEWKNDMGNSDDLENEDGYLFKAQDLEHSHVAEKRGKLCNTRYFIIKSLNHQNIQLSIDKGIWATQVMNEPILEDAFHNSGCVILIFSVNMSGFFQGYAQMMSSVGWRRDNVWSQGSGKGNPWGRSFKVKWLCLNHLPFQKTLHLKNPLNDYKPVKISRDCQELPLDIGEALCELLDMSNDVDVLLKSYTRDDLASKRPCLEHPYSLGDQDYSVPPLHVPWPGTPMPYNPFLYQHQADPNRFHLTHPHTLATEYFPTSMGASKVASMKNSRINRNLTNLQINHDMSTQFDAWCLCAESPLASTLTEDDFLEMTYEEYLEAHGRTSKQLCRPVSVMIPSPTVQESTSGKHGDDSNTSLVTDRRHSRKRTHNLS
	GhECT13	XP_016717086.2	MSSDTARENASVVDSSVTEWKNDMGNSDDLENEDGYPFKAQDLEHSHVADKRGKLCNKRYFIIKSLNHQNIQLSIDKGIWATQVMNEPILEDAFHNSGCVILIFSVNMSGFFQGYAQMMSSVGWRRDNVWSQGSGKGNPWGRSFKVKWLCLNHLPFQKTLHLKNPLNDYKPVKISRDCQELPQDIGEALCELLDVSNDVDVLLKRDDLASKRPCLEPPYSLGDQDYSVPPLHVPWPGTPMPYNPFLYQHQADPNRFHLTHPHTLATEYFPTSMGASKVASMKNSRINRNLTNLQINHDMSTQFDAWGLCAESPLASTLTEDDFLEMTYEEYLEAHGRTSKQLCRPVSVMIPSPTVQESTSGKHGDDSNSSLVTDRRHSRKRTHNSS
	GhECT14	XP_016717506.2	MAATSDRTPEEQCADPESVKEQVTPLSTKNEMSVSPNSSHDTAPIGHPRDSTGQSGSSGDRNVYSPTIYAPQAQSFYYRGYDNAAGEWDEYPPYVNADGLELGSMGVYNDNPSLVFHPGYGYNPQMPYGPYSPVTTPLPSVGGDAQLYSPQQFPFSGPPYYQQLVPPSLPYISSPTTVSQPELTTLASIDQQGDNMLFGPRPSYNTPLGSFGRGSFPGNHGNLGFNDSQQGFDGLRSGGLWSDWSKPSDRQRSLTPISPAVSPQPFGPIGQNVPMASQQQRLFYQLGSGVTSYNRGFMQSDLNQDPRFGSASIPNSGANSRGWLSLDSNKRRGRGSGVPLCGCNGALDILSEQNRGPRASKPKNQITAEHSSSIDDSKNNKSLSKINDESYNRPDFSTD…
	GhECT15	XP_016721632.1	MATADSILANFTPLEVADSLENLSMDSQAKTTKVPEPVKKDFYSDNGSYMYQQAYGYMPYGAYSMPGSPLPLMGHDGQLHALQEYYYPSTYYQPPQQTSKTDASQVEVSTVNADDQASLSTETNTGNLSTVESGAGLSGNNGSGSQKSTFKVSSLNPNASYKRESFPTGNLSEGHQNSRFSYEGVQPTIPCLDMSVSSNGQSKHTANNGFSSYAKNLSSGRNENLHPFPHFMHLHNARPSSGVAQAFGYMNHIYPNNITYGHYGNTNGGGSGSGFGSYGYSAWKKGQGCYNAGNNNKSRGLGYGKENMDGLNELNKGPRVKGSSNKDGFGTATLAVKDQNLPLTESNKENSVSLVPDLGQYNKEDFPESYSNAKFFVIKSYSEDDVHKSVKYNVWASTS…
	GhECT16	XP_016724276.2	MYQEGAPEFVIDQGSMYYPTGTSIGYYFTGFESPVEWEEHQNIFSADGADVQFTGAQTETLPYVYYTPSYGYAQSPYNPYNPYISSAVMGDSPFVGAQQYYSFPPYSNPVTPTAYVPVVIQPDGIPNNSTEFLLDTRASIASRPDGRGVKHNFASASAAFSRNSSKSAPNQTDSFTRVSDGQSKHSANRGNFPDSSSPAAARTQQGRVASGSIQSIGNIPGGKLPSHRNQLKMDLPAGNTFSDYRSSAPGRGALDTLRPNISVGRVLNDAHGYPNTLGEQNRGPRTNRLKNQFMVKAYTTKAGNSDVEGNIVIYTDQYNKDDFPIDYVDAKFFVIKSYSEDDVHKSIKYNVWSSTPHGNKKLDSAFEDAQRIAAGKPRGCSIFLFFSVNASGQFCGVAE…
	GhECT17	XP_016732061.1	MATSDRILANFTPLEVADSLENLSLDSQSKTTKAPEPVKKDFYSDNGSYMYPQTYGYMSYAPYSIPSPPLPAMGHDGQLHALQEYYYPSPYYQQPLQTSQANASQVDVSSFGATDQSSLSVDTNKGNSNGITSGGSGSLKPTLKSSSLNPNAFYKGGGLPTGNLSQGYQDPRFSYDGIQSPIPWLDMSVSPNGQSEQTANGGFSSYTNNLSSGRNQNLHPFPHVMNMHNARPSSGVGQAYGYMNHMYPNNITYGHYGNTIRGGSGFGSYGYDARKKGLGWYNVGNNKSRFRGYGKENIDGFNELNKGPRVKGYKNKDGSGNATLAVKDQNLPLTKSNNEDIVSLVPDTEQYNREDFPDSYSDAMFFVIKSYSEDDVHKSIKYNVWASTSNGNKKLDAAF…
	GhECT18	XP_016742192.1	MYQEGAPEIVIDQGMYYPTATNYGYYCTGFESPVEWEDHQNIFSADGPDVQFAGAQTEPLPYVYYTPSYGYAQSPYNPYNPYIPGAVMGDGPFVGAQQYYPFPPYQNPVSPTAYVPVLIQPDGIPSSSTDSFLDTHASIGTRPDGRGVRYNLASASAATSRKSAPNRADSMSRVTDGQSKHYAIQESISASSGSASARAHQVRVASGSVQSIGNIPGGKLPPYRNQLKTDLPVGNTISDYGASSPGRGVLDRLRPKIHVSRVFNDAHGSPDSWAEQNRGPRTNRSKNQLMVKAYTSKAGNSDAEGNIIIYTDQYNKDDFPIDYVDAKFFVIKSYSEDDVHKSIKYNVWSSTPHGNRKLDSAFEDAQKIAAGKPSGCPIFLFFSVNVSGQFCGVAEMIGP…
	GhECT19	XP_016749741.1	MAATPDRNPEEQQADPENVKEQVVPLPTKSMTLVSPNSSQDAAPVAHRRDGAGQSGSFASAGDRNVYSPTIYAPQPQAFYYRGYDNSAGEWDEYPPYVNADGLELGSLGVFNDNPSLVFHPGYGYNPQMPYGPYSPVSTPLPSVGGDAQLYSPHQFPFSGPPYYQQLVPPSMPYISSPSSVSQPELTTLVNVDQQGDNMLFGPRPSYPTPLGSFGRGNLHGNPGTLGFNDLPQGFDGFRSGGLWSDWLRPSDRQRSLTPISPAVSPQPIGPVGQNVPTVPQQQRSFYPLGSGMNSCSRGFLQSGLNQGAGFGNASVPSLGANSRGWLSFDGKRRRGRDSDISLCGCNGALDILSEQNRGPRASKPKNQITADNNSSIDDNKNNKSSAKIHDDSYNRPDF…
	GhECT20	XP_040930063.1	MYQEGAPEFVIDQGSMYYPTAANIGYYFTGFESPVEWDEHQNIFSADGADVQFTGAKTEALPYVYYTPSYGYAQSPYNPYNPYISSAVMGDSPFVGAQQYYTFPPYSNPVTPTAYFPVVIQPDGIPNNSTEFLLDTRASIASRPDGRGVRHNLASASAAFSRNSSKSAPNQTDSLTRVSDGQSKHSANRGNFTDSSSPAAARTQQGRVASGSIQSIGNIPGGKLPSHHNQLKMDLPAGNTFSDYGSSAPGRGALDKLRPNISVGRVLNDTHGYPDTLGEQNRGPRTNRLKNQFMVKAYTTKAGNSDAEGNIVIYTDQYNKDDFPIDYVDAKFFVIKSYSEDDVHKSMKYNVWSSTPHGNKKLDSAFEDAQRIAAGKPRGCPIFLFFSVNASGQFCGVAE…
	GhECT21	XP_040930816.1	MSSDTARENASVVDSSVTEWKNDMGNSDDLENEDGYLFKAQDLEHSHVAEKRGKLCNTRYFIIKSLNHQNIQLSIDKGIWATQVMNEPILEDAFHNSGCVILIFSVNMSGFFQGYAQMMSSVGWRRDNVWSQGSGKGNPWGRSFKVKWLCLNHLPFQKTLHLKNPLNDYKPVKISRDCQELPLDIGEALCELLDMSNDVDVLLKRDDLASKRPCLEHPYSLGDQDYSVPPLHVPWPGTPMPYNPFLYQHQADPNRFHLTHPHTLATEYFPTSMGASKVASMKNSRINRNLTNLQINHDMSTQFDAWCLCAESPLASTLTEDDFLEMTYEEYLEAHGRTSKQLCRPVSVMIPSPTVQESTSGKHGDDSNTSLVTDRRHSRKRTHNLS
	GhECT22	XP_040931061.1	MENLSLDSQVKTTKVPEPVKKDIYSDNGSYMYPQTYGYMPYGAYTMPLQEYYYPKNPYYQPPMQTSQADAFQVEVPSAVDQASLPVETNEGNLSTVASGNSGSGSLKSTLKSSSLNPNAFYKGGGLSSGNLSQGYPDPRFSYDGVQSPIPWLDMSMSCNGQSEHAANGGFSYTSNLSSGRNQNLHTFPHVMNLHNVRPSSGVGQGYGYMYPNNMAYGHYRGGSGFGSYGYGARKKGLGWYNVGSNNKYRFQGYGKENMDGLNELNRGPRVKGCKNKDGLETATLAVKDQNLPPMENSKDNGVSLVLDMELYNKEDFPGSYSDAKFFVIKSYSEDDVHKSIKYNVWASTPNGNRKLDASFCEAKEKPDGCPIFLLFSVNTSGQFVGLAEMVGAVDFNKTV…
	GhECT23	XP_040935347.1	MAATSDRTPEEQRADPESVKEQVTPLSTKNEMSVSPNSSHDTAPIGHPRDSTGQSGSTGDHNVYSPTIYAPQAQSFYYRAGYDNAAGEWDEYPPYVNADGLELGSMGVYNDNPSLVFHPGYGYNPQMPYGPYSPVTTPLPSVGGDAQLYSPQQFPFSGPPYYQQLVPPSMPYISSPTTVSQPELTTLVSIDQQGDNMLFGPRPSYNTPLGSFGRGSFPGNPGNLGFNDSQQGFDGLRSGGLWSDWSKPSDRQRSLTPISPAVSPQPFGPIGQNVPMASQQQRLFYQLGSGVTSYNRGFMQSDLNQDPRFGSASIPSSGANSRGWLSLDSNRRRGRGSGAPLCGCNGALDILSEQNRGPRASKPKNQITAEHSSSIDDSKNNKSLSKIHDESYNRPDFST…
	GhECT24	XP_040942671.1	MYQEGAPEFVIDQGSMYYPTGTSIGYYFTGFESPVEWEEHQNIFSADGADVQFTGAQTETLPYVYYTPSYGYAQSPYNPYNPYISSAVMGDSPFVGAQQYYSFPPYSNPVTPTAYVPVVIQPDGIPNNSTEFLLDTRASIASRPDGRGVKHNFASASAAFSRNSSKSAPNQTDSFTRVSDGQSKHSANRGNFPDSSSPAAARTQQGRVASGSIQSIGNIPGGKLPSHRNQLKMDLPAGNTFSDYRSSAPGRGALDTLRPNISVGRVLNDAHGYPNTLGEQNRGPRTNRLKNQFMVKAYTTKAGNSDVEGNIVIYTDQYNKDDFPIDYVDAKFFVIKSYSEDDVHKSIKYNVWSSTPHGNKKLDSAFEDAQRIAAGKPRGCSIFLFFSVNASGQFCGVAE…
	GhECT25	XP_040954554.1	MSSDTARENASVVDSSVTEWKNDMGNSDDLENEDGYPFKAQDLEHSHVADKRGKLCNKRYFIIKSLNHQNIQLSIDKGIWATQVMNEPILEDAFHNSGCVILIFSVNMSGFFQGYAQMMSSVGWRRDNVWSQGSGKGNPWGRSFKVKWLCLNHLPFQKTLHLKNPLNDYKPVKISRDCQELPQDIGEALCELLDVSNDVDVLLKRDDLASKRPCLEPPYSLGDQDYSVPPLHVPWPGTPMPYNPFLYQHQADPNRFHLTHPHTLATEYFPTSMGASKVASMKNSRINRNLTNLQINHDMSTQFDAWGLCAESPLASTLTEDDFLEMTYEEYLEAHGRTSKQLCRPVMIPSPTVQESTSGKHGDDSNSSLVTDRRHSRKRTHNSS
	GhECT26	XP_040955379.1	MAPTVAPPADQTAELLQKLTIDSQAKPFDIPEPTKKPSVYQYGSVDSGNTGNTQIPTFDRSTTPLLQDFMDPNMCYIPSGYPSAYYYGGFDGTGNEWDEYSQYLNPDGADMTSGVYGDNGSLMYHHGYSYAPYGPYSPAASPVPTLGNDGQLYGPQHYQYPPFFQPMTLTSGPFTPNPAAPSHGELLTSAAADQKPLPVETPNSNSNGVANGGSVKGNNGPGAIKPSYPSSFNTNNSYGRGPPPGSVPTSGYQDPRYSFDGFRSPIPWLDGSMFSDGQHRPVSSPAMNSLVSKANGFPSSRNQNFRSNSNYMGLHHPGTMSGMGTAHGYVNRMYPNKPYGQYGTTFRSGMGFGSNGYDLRTNERGWLADNKYRPRGRGNGYFGSGNDIMDGFNELNRGP…
	GhECT27	XP_040958539.1	MAATSDRTPEEQCADPESVKEQVTPLSTKNEMSVSPNSSHDTAPIGHPRDSTGQSGSSGDRNVYSPTIYAPQAQSFYYRAGYDNAAGEWDEYPPYVNADGLELGSMGVYNDNPSLVFHPGYGYNPQMPYGPYSPVTTPLPSVGGDAQLYSPQQFPFSGPPYYQQLVPPSLPYISSPTTVSQPELTTLASIDQQGDNMLFGPRPSYNTPLGSFGRGSFPGNHGNLGFNDSQQGFDGLRSGGLWSDWSKPSDRQRSLTPISPAVSPQPFGPIGQNVPMASQQQRLFYQLGSGVTSYNRGFMQSDLNQDPRFGSASIPNSGANSRGWLSLDSNKRRGRGSGVPLCGCNGALDILSEQNRGPRASKPKNQITAEHSSSIDDSKNNKSLSKINDESYNRPDFST…
	GhECT28	XP_040965673.1	MANSDQLADSLGKLSLDSQAVTAKVPDTVKKDLYGDNGSYVYQQTYGYMPYGAYSMPSSPLPAMGHDGQLHALQEYHYPSPYYQPLPQTSQANVSQVEVSTSGVGDQASLSIETNKGNTSTITNGGGLSGNSGSGSLRSTFKSSSLNPNASYKRGGLATGNLSLGFSYDGIQSTIPWLDMSMSSNGQSKHAAHGGFSSYMNNASSGRNQNLHHFPHVMNLHNARPSSGVAQAYGYMNHMYPSNMTYDHYGNAIRGGSGFGSYGYDAWKKGLGWYPVGNNIKSKGRGYGKESMNGLNELNKGPRVKGYRSQDGVEAPTLAVKEPNLPLTESDKENNVSLVPDIEQYNKEDFPESYSDAKFFIIKSYSEDDVHKSIKYNVWASTSTGNKKLDAAFHETKGK…
	GhCPSF30-1	XP_016715196.1	MDDAEGGLSFDFEGGLDAGPTAPTASMPVVNSDPSAANNTNNFTAPGGVQASINDPVANQGGGAGRRSFRQTVCRHWLRSLCMKGDACGFLHQYDKSRMPVCRFFRLFGECREQDCVYKHTNEDIKECNMYKLGFCPNGPDCRYRHAKFPGPPPPVEEVLQKIQQLSAYNYNNKFYQQRNAGFPQQTEKSQIPQAQNNVNQGAAGKPSATESTNVQQQQQQQQVQQPQQQVSQTQIQNVPNGQSNQANRTAIPLPQGISRYFIVKSCNRENLELSVQQGVWATQRSNEAKLNEAFDSAENVILVFSVNRTRHFQGCAKMTSKIGGSVAGGNWKYAHGTAHYGRNFSVKWLKLCELSFHKTRHLRNPYNENLPVKISRDCQELEPSVGEQLASLLYLEPD…
	GhCPSF30-2	XP_016734575.1	MDDAEGGLSFDFEGGLDAGPPAPTASMPVVNSDPSAANNTNNFTAPGGVQASINDPVANQGGGAGRRSFRQTVCRHWLRSLCMKGDACGFLHQYDKSRMPVCRFFRLFGECREQDCVYKHTNEDIKECNMYKLGFCPNGPDCRYRHAKLPGPPPPVEEVLQKIQQLSAYNYNNKFYQQRNAGFPQQTEKSQIPQAQNNVNQGAAGKPSATESTNVQQLQQQQQQIQQPQQQVSQTQIQNVPNGQSNQANRTAIPLPQGISRYFIVKSCNRENLELSVQQGVWATQRSNEAKLNEAFDSAENVILVFSVNRTRHFQGCAKMTSKIGGSVAGGNWKYAHGTAHYGRNFSVKWLKLCELSFHKTRHLRNPYNENLPVKISRDCQELEPSVGEQLASLLYLEP…
	GhCPSF30-3	XP_040938568.1	MDDAEGGLSFDFEGGLDAGPTAPTASMPVVNSDPSAANNTNNFTAPGGVQASINDPVANQGGGAGRRSFRQTVCRHWLRSLCMKGDACGFLHQYDKSRMPVCRFFRLFGECREQDCVYKHTNEDIKECNMYKLGFCPNGPDCRYRHAKFPGPPPPVEEVLQKIQQLSAYNYNNKFYQQRNAGFPQQTEKSQIPQAQNNVNQGAAGKPSATESTNVQQQQQQQQVQQPQQQVSQTQIQNVPNGQSNQANRTAIPLPQGISRYFIVKSCNRENLELSVQQGVWATQRSNEAKLNEAFDSAENVILVFSVNRTRHFQGCAKMTSKIGGSVAGGNWKYAHGTAHYGRNFSVKWLKLCELSFHKTRHLRNPYNENLPVKISRDCQELEPSVGEQLASLLYLEPD…
	GhCPSF30-4	XP_040964274.1	MDDAEGGLSFDFEGGLDAGPPAPTASMPVVNSDPSAANNTNNFTAPGGVQASINDPVANQGGGAGRRSFRQTVCRHWLRSLCMKGDACGFLHQYDKSRMPVCRFFRLFGECREQDCVYKHTNEDIKECNMYKLGFCPNGPDCRYRHAKLPGPPPPVEEVLQKIQQLSAYNYNNKFYQQRNAGFPQQTEKSQIPQAQNNVNQGAAGKPSATESTNVQQLQQQQQQIQQPQQQVSQTQIQNVPNGQSNQANRTAIPLPQGISRYFIVKSCNRENLELSVQQGVWATQRSNEAKLNEAFDSAENVILVFSVNRTRHFQGCAKMTSKIGGSVAGGNWKYAHGTAHYGRNFSVKWLKLCELSFHKTRHLRNPYNENLPVKISRDCQELEPSVGEQLASLLYLEP…
Vitis vinifera	VvMTA	XP_002272937.2	METQSDGKEDTVVSIKDKRQRLETRIGAQHNTQLDLLASLQTLVPDIVSSLDLSLKVVCSFNGRPFFSTPLAPPSTNPNSKVSVQSTRISSPETARRGGSVEPKPAVSNDVSGDGAEKFTIDESGSPLSVVRSMVAVCLLERVPFTAIDSSAVLRKLENDTSATAAEKAALREMGGESGAILAVEMALRSMAEDNGGVELEEFVMSGKSRVMVLGIDRTRLVKELPESAQYQQQQESSSDGNQNQSLQRGGGGDVNSGGFGMGGPIPRPMPDMWMGPGDAHLSGLPPMFPGAGGPGPMLGPRGGPRVMGSSMMGMPRGMGVPPLHRPPLGPNMGMSGPNATPMKPRTEEDDLKDLEALLNKKSFREMQKSKTGEELLDLIHRPTARETAVAAKFKTKGG…
	VvMTB1	XP_002272399.1	MDSPERRSYGKRDTEDNSDVKSERARDDEEWEDSDKRKHRSSKSKKPSNGEETEGSGGGRRRTSGERNESRKRSGGSRAGSDEDDHEIKKDSRSKQMKKKQEESALEKLSSWYQDGELENKQDGGDKAGSRGHGRADEGERRKMASKFADHEGSQRSKSKEEKSRDGELEKVMERDSRHSDRKETNREKGHGSSDQVRNPRRRWDDADSVVKGEESNYEKADLRSGKASDPKNEGAKERNASARTEPTESKNRGIDSNSDKGVKSSNKEERRNDAERSKCKNRAEAPEEDNKASPLAREDRSGREKNEKHRQQRTPTGRDVAENRERSFNTDEDGSVWMRDKSGREVGHSNRSRTPERSGRRHQGSENYETDYERSVGLKRKELEKDGYRDDRSKGRED…
	VvMTB2	XP_019081704.1	MDSPERRSYGKRDTEDNSDVKSERARDDEEWEDSDKRKHRSSKSKKPSNGEETEGSGGGRRRTSGERNESRKRSGGSRAGSDEDDHEIKKDSRSKQMKKKQEESALEKLSSWYQDGELENKQDGGDKAGSRGHGRADEGERRKMASKFADHEGSQRSKSKEEKSRDGELEKVMERDSRHSDRKETNREKGHGSSDQVRNPRRRWDDADSVVKGEESNYEKADLRSGKASDPKNEGAKERNASARTEPTESKNRGIDSNSDKGVKSSNKEERRNDAERSKCKNRAEAPEEDNKASPLAREDRSGREKNEKHRQQRTPTGRDVAENRERSFNTDEDGSVWMRDKSGREVGHSNRSRTPERSGRRHQGSENYETDYERSVGLKRKELEKDGYRDDRSKGRED…
	VvMTC	XP_002281794.2	MGPAQQILENLSAQRKRRWAVKMAVAETSDRLSAFLSSGIYRLESCNAVFIDPVRVLNRSYSRFRVSPSMYYSRFFDSKHEDQESRFSSNSRKRKRKEKQPHALNERERSADERHQEARPLLLKAHESLLEATDLLSVICNLRNDVCSLTESEESLPIVEQSFVELGRVWQAPLYEIILHFHQHCNPSGDGSSPLIRYKEERVIPIFNNLVVNETSDNVEAEFLNSRYVIPRESCFYMSDLRQIHNLIPAESDCGFSLIVVDPPWENKSASQKLVYSTLPNRYFLSLPIKKLTHTEGALIALWVTNREKLRGFVEKELFPAWGVSYAATFYWLKVKSDGSLISDLDLFHHRPYECLLLGYCHGEGMDSEYQSRLKPLQDNQVIISIPGDYSRKPPIGEL…
	VvFIP37-1	XP_002281490.1	MSMASLPHIDDDDDFGGDFSGGHNGRRSGNKRGFGDLEDDEDDIFSNKKGSFKLEETAPGVATGMILSLRESLQNCKDTLATCQTELEAARSEIQKWHSSFQNDSFIPAGTSLEPKLVVNYLQTLKSSEESLREQLEKAKKKEAAFIVTFAKREQEIAELKSAVRDLKAQLKPPSMQARRLLLDPAIHEEFTRLKNLVEEKEKKVKELQDNVAAVNFTPQSKMGKMLMAKCRTLQEENEEIGNIASEGKMHELTMKLALQKSQNAELRSQFEGLYKHMEGLTNDVEKSNEMVLILQEQLEEKDSELKRLKEELEQKTQMEAENNDSASDKKVSDDATIPVEDGN
	VvFIP37-2	XP_010663125.1	MSMASLPHIDDDDDFGGDFSGGHNGRRSGNKRGFGDLEDDEDDIFSNKKGSFKLEETAPGVATGMILSLRESLQNCKDTLATCQTELEAARSEIQKWHSSFQNDSFIPAGTSLEPKLVVNYLQTLKSSEESLREQLEKAKKKEAAFIVTFAKREQEIAELKSAVRDLKAQLKPPSMQARRLLLDPAIHEEFTRLKNLVEEKEKKVKELQDNVAAVNFTPQSKMGKMLMAKCRTLQEENEEIGNIASEGKMHELTMKLALQKSQNAELRSQFEECFWLAMTGRSNGLICPQKSDCTNIWRD
	VvVIR	XP_010653013.1	MEEDLVFWKEGRNGQFSVKKAYSLLVSPIAAVFPKSNVWVDRVPTKIVFFAWEAAWGKVLTLDRLQKRGATSPPSFALEVFVQSEGETRFRRLCQPFLYSHSSSNVLEVEAVVTNHLVVRGSYRSLSLVIYGNTAEDLGQYNIEFDLDSSLTNVVCSSEGKLDDLPPALHSKNLTIEESISSLKALSLPVAASDISIEIKQFLQLMFKILELTNLGDAVHKVLDTVVSAASSYSAHDLHYAAVNQKKFTQSTNNSNEESHFVLDAAKKELLDLYKTLQDESGNSSVELLEECSFLESEIDLASSKELMDMLIQHFLFKRNFLSVGHYHLSQKKKVILVLSVALFLCSAKESCFQFVNGGGMEQLACVFSDDLQNSTAITLMLLGVVEQATRYSIGCEGF…
	VvHAKAI1	XP_002273666.1	MLQIRLSRDPSLGSGSGSKPLPVETVTVACPDHLVLADLPVAKSLGSMTAASLVKTVGRRSRRQLGERVHFCVRCDFPIAIYGRLIPCEHAFCLDCARSDSICYLCDERIQKIQTIKMMEGIFICAAPHCLKSFLKRAEFESHIHESHADLLQPNAEKEDGNESEALSVKQSTVSDSTARAPSRPVFSPSSSSQLHDREDKARRQQPREQQPPSRPIIQPKPPPFFHPSELQPDNNRPPQGFDRPGLHRFHPQTFDNQGGLQQESAQFSDKQQGILSESPYAEYPPLHSHQPPNFAVPLNPNPLLTPPPFNYHHFPSEGAQTFYSSPHEMARPDSAPDVGTEQGSLLGFPPGPVGGVNFPESYPRPWNSGPVGVPFEGPTGGQPIPDGLGNASDPQGRG…
	VvHAKAI2	XP_010654211.1	MLQIRLSRDPSLGSGSGSKPLPVETVTVACPDHLVLADLPVAKSLGSMTAASLVKTVGRRSRRQLGERVHFCVRCDFPIAIYGRLIPCEHAFCLDCARSDSICYLCDERIQKIQTIKMMEGIFICAAPHCLKSFLKRAEFESHIHESHADLLQPNAEKEDGNESEALSVKQSTVSDSTARAPSRPVFSPSSSSQLHDREDKARRQQPREQQPPSRPIIQPKPPPFFHPSELQPDNNRPPQGFDRPGLHRFHPQTFDNQGGLQQESAQFSDKQQGILSESPYAEYPPLHSHQPPNFAVPLNPNPLLTPPPFNYHHFPSEGAQTFYSSPHEMARPDSAPDVGTEQGSLLGFPPGPVGGVNFPESYPRPWNSGPVGVPFEGPTGGQPIPDGLGNASDPQGRG…
	VvFIONA	XP_019074499.1	MGGKKRRRVERPSIHPRNKYSENPPDFALLASLYPSFKPFVFLNRAGRPTIDWTDFNATRELTRVLLLHDHGLNWWIPDGQLCPTVPNRSNYIHWIEDLLSSDIIPKTSTDGNNVRGFDIGTGANCIYPLLGASLLGWSFVGTDVTDVALEWAEKNVKSNPHISELIEIRKVESDGSTPSGEGLHIGESFIVEGEKDLSGINAGDTEPLPSCSLDADLGSNKSYHGPPVLLGILKDGENLDFCMCNPPFFETMEEAGLNPKTSCGGTPEEMVCPGGEKAFITRIIDDSVILKQSFRWYTSMVGKKTNLKILVSKLRNVGVTIVKTTEFVQGQTCRWGIAWSFVPSARKLILPHVAKKNNQSFMLEGLQRQFSAINVLQSVESFFCTIGASCKSNASSFT…
	VvALKBH1	XP_002265373.1	MEDEGNLNKFRVGPHPTLFYIPDFITDYQQTQLLNNIYQAPVSKWKSLKNRRLQNWGGVVHEKGLLSQDLPTWLTRITERIFEESGLFPSAINHVLINEYLPNQGIMPHQDGPAYFPVVAILSLGSPVVMDFTPHSRLRLDTNDAEDKNSDDKSFEIETKKWLDDHHPFSILLMPRSLLIFKDEMFSEYLHGIKDSEVQQYDKVVNDIEALEQHRLDPLFSGSEKAVEVMRNGELRSIQRTTTRISLTCRLVLKVHKNLFKF
	VvALKBH2	XP_002267882.2	MRASPPRLLQTRLLPQRIREYKDLKNKHMTTSVAAISHRLHQIFPQFSSYLPKMNSVDGSMERVSRDICSDSVRADGRLQQVRNFAMVARSGSKEPVSLFDSSYAEEFPMLSPDGILPIKNRKSNKMRTRVDLSTEVGTRENSSLHHESPPMSNSTFQQYGTSLPSDDTSFPSDCQEKGTPSYSRELHHVQSCVDDEVSSTNANQDDSKLPTSLGKKSMPPHLRQREYEDSTRKDESDNSYLPTQFGKKSTPPHSRKPQRGQPYHRHDVGTGNSECPRGLQKFEPFDICKSGVMHPVKKCLIPEQNEIKHSMEGTTQEVLRPGMVLLKGYISLTEQIKMVKKCRDLGVGPGGFYRPGYQDGAKLRLQMMCLGMNWDPQTRKYEKWHPLDGSETPDIPHE…
	VvALKBH3	XP_002268446.1	MSDPRVETLDSFLRGYQRSELRIASEFLTTWLPFLSRDLCHHCAETLSDRIRSIGPEVHGDAENLPKDENVTVSTPDIMRLKKHIDSHCDNCDSNSLGSWKDNDADTNSVGSFKDEVNEWSEPVPEASTSELASESPSIETPSPRISWADMAQEDELEEEEEHEANKRSIDENSSTGEVGVSKVPRKAELPREQREYIRFRNVQRKKDFICLERVKGKFVNILDGLELHVGIFSAAEQKRIVDFIYELQEMGRNGQLKERTYSAPQKWMRGKGRVTIQFGCCYNYATDKNGNPPGILQNEVVDPIPPLFKVIIRRLVRWHVLPPSCVPDSCIVNIYEEGDCIPPHIDNHDFVRPFCTVSFLSECDIVFGTNLKILGAGEFVGPFAIPLPVGSVLVLNGN…
	VvALKBH4	XP_002270229.1	MTGSMAEKRSDAVCGDGLMGLLQKLDHSEILEVLSGGFCKNCEAVLEDRVRALMNKKFTEISLSNVKTESSSFSSPTKNGSETSSWGPIRTPESVSSVGRKEAVSSSSPVSVSSKPHLSDYSKVEILLNDGLGGNSSVIDTGLSEEEKEQIRLSQIGRKKDFVHIERIDGRTMNVIQGLELHTRVFNSEEQKKIVECVYNLQRMGQKGMLRERTYSEPKKWMRGKGRVTIQFGCCYNYAVDKNGNPPGIIREEEVDPLPPLFKQMIKRMVRWHILPPTCVPNSCIVNIYDEGDCIPPHIDHHDFLRPFCTVSFLTECNILFGSSLKILDAGEFSGPVSISLPKGSVLILNGNGADVAKHCVPAVPAKRISITFRKMDESRLPYKYSPDRELLNVRPLAH…
	VvALKBH5	XP_002271361.1	MPAGPVSAYEKAPMGQGMVPVSVPVQMPAAPESFAKDAIIAWFRGEFAAANAMIDTLCNHLAQLTGGVGSEYEKVFAAIHLRRLNWIPILQMQKYHSIADVAIELQNVLDKKTENVGGAEGVKISEEAMEVCLEGKKEKGTDEEVMKSNGNVDGDEVVVEEEDSPDSDITDSGSQDVQPTTECTESQPTSENIGICGNHEECGGRSTQIKLTKGFVAKEPVKGHMVNVVKGLKLYENVFTVPELAKLSYFVDELRIAGQNGELSGETFILYNKQIKGNKRELIQFGVPIFGQISEGCNGEPIPALLQNVIDHLIQWELIPEYKKPNNCIINFFDEGEYSQPFLKPPHLEQPISTLLLSESTMAFGRVLGSDNDGNFKGPFMLTLKEGSLIVMRGNSADM…
	VvALKBH6	XP_002277768.1	MYGSYGVSDDAERTAFRRAEKKYKVYYDDSKSSKKKKQLKQVDLSEVVDFKAILRSFNQSGEVPPGTFALQCDFDRPVFCIENRPGFYFIPDALTVEEQGRWIRESLISFPQPYNRTNHNAIYGPIRDLFMAAKERKILVEEEDSSGGLDSLSNSSITNMDAERWKFYEENTVSSRGSTCKSISASVLLRKLRWSTLGLQFDWSKRNYNVSLPHNKIPDALCDLAKEMAAPAMSKGKVFQPEAAIVNYFGLGDMLGGHLDDMEADWTKPIVSMSLGCKAIFLLGGKSRDDPPLAMFVRSGDVVLMAGEARECFHGVPRIFTDQENAEIAPLELMFSHEDDVCFLEYIRSSRININIRQVF
	VvALKBH7	XP_010644603.1	MGLPRFSRPKGVDGELSPNLYVANCGPAVGLSFDTIASVFSTFGEVKGVYPADDSGARVIVSYFEESAAQAALKALDGHPCPALGGRFLHIRYSIFQPPSQVNDSVPVSLVDSELNIPGIYLLHDFVSAKEEEELLAAVDKMSWKSLSKRRVQHYGYEFCYETRNVNTKQYLGKLPSFVSAIVERISSFPNLESAADIVLDQLTVNEYPPGVGLSPHIDTHSAFEGFIFSLSLAGPCIMDFRRYTEGVWPKSASSSDMSVEYPDKSSSFLRRAIYLPPRSMLLLSGEARYAWHHYIPHHKIDMVKDSVIRRGPRRVSFTFRKVRTGPCQCEFPQYCDSPR
	VvALKBH8	XP_010647162.1	MNFKFKAESKSTNPNPNPNPSNEGGKRQSIDLGNGSDLIYIPRFLAFEESWKWFDYLNKEIPWTRPTIRVFGRSCVQPRDTCYVASVGLPELSYSGYQPHAYTWDDYPPLKDILDAVHKALPGSSFNSLLLNRYKGGSDYVGWHSDDEKLYGSTPEIASISFGCEREFFLKKKPSKVSQDSRSNGEPVNKRAKKSSSVDHHSFTLKHGSMLVMRGYTQRDWVHSVPKRAKADATRINLTFRHVI
	VvALKBH9	XP_010653362.1	MRASPPRLLQTRLLPQRIREYKDLKNKHMTTSVAAISHRLHQIFPQFSSYLPKMNSVDGSMERVSRDICSDSVRNFAMVARSGSKEPVSLFDSSYAEEFPMLSPDGILPIKNRKSNKMRTRVDLSTEVGTRENSSLHHESPPMSNSTFQQYGTSLPSDDTSFPSDCQEKGTPSYSRELHHVQSCVDDEVSSTNANQDDSKLPTSLGKKSMPPHLRQREYEDSTRKDESDNSYLPTQFGKKSTPPHSRKPQRGQPYHRHDVGTGNSECPRGLQKFEPFDICKSGVMHPVKKCLIPEQNEIKHSMEGTTQEVLRPGMVLLKGYISLTEQIKMVKKCRDLGVGPGGFYRPGYQDGAKLRLQMMCLGMNWDPQTRKYEKWHPLDGSETPDIPHEFSVLVERAI…
	VvALKBH10	XP_010655909.1	MYGSYGVSDDAERTAFRRAEKKYKVYYDDSKSSKKKKQLKQVDLSEVVDFKAILRSFNQSGEVPPGTFALQCDFDRPVFCIENRPGFYFIPDALTVEEQGRWIRESLISFPQPYNRTNHNAIYGPIRDLFMAAKERKILVEEEDSSGGLDSLSNSSITNMDAERWKFYEENTVSSRGSTCKSISASVLLRKLRWSTLGLQFDWSKRNYNVSLPHNKIPDALCDLAKEMAAPAMSKGKVFQPEAAIVNYFGLGDMLGGHLDDMEADWTKPIVSMSLGCKAIFLLGGKSRDDPPLAMFVRSGDVVLMAGEARECFHGVPRIFTDQENAEIAPLELMFSHEDDVCFLEYIRSSRININIRQVF
	VvECT1	XP_002262918.1	MAAEKTFETSEQVTMGLKSDTFTKLTKQDVVSGKDGIPSDSTSSLTSSGDATASVKGETDQESVAEQGVYYPPTSCYNYYYPGYNGALNQSDDHGYYNADGSYTGVQSDNGMVYYLPGYNPYASGTLMGVDGQCVSQPPYFSSGYLQQPVPYGTEAVPCYSWDSTYVGDAANGTNANFGNIKSGSRPTASAKANNFPSMKANGTVANKYSLPFDSKSHQSAAPSNFSKSIFQSQPLKPLNKASHLGSDFPAGFAKGFNPVSKFSSFTNQKQGFFPHNGVMNYRPNSRAWNGNEKYKLREKSNRNGHFESSTELTCGPRARNRNAPLNSATEKEELGLMVRRDQYNLQDFQTEYENAKFYVIKSFSEDDIHKCIKYDVWASTPNGNKKLDAAFHDAEAKA…
	VvECT2	XP_002268572.1	MASQFHPHNHALEEMIRNLKVDPCSQLGGPPKEGSPSDATSSGEATGSVKESEVDQESLTTEPPPVMPPHTPSYYGYYYPGFDGSFAELDDQGLPLEIQYPVMQADNGSLLYFTPGFQPGYSLYSPVVPVATIGVDGQYAGQHPYPPSTVFAPAIASPGYIPTPLPYGSELLPSSYLWDPSFLVGDGAYGSGYIGVPDIADSKQNLSSPSHPRNPPSKSFSLSEFNSPLEVKGSSPSSVHGMRSQFKSANKASQYGSPFQPDDALGKDYFPIAKLQSYNQGKGGLLYPNSPVNLKANSRGWVSTEKLKMRSKANAISDFGVLEQNHGPRTASAKGALVSGGNDAGSLSADGNGKNNCIASLIRRDQYNLPDFPTKYDHAFFFVIKSYSEDDIHKSIKYN…
	VvECT3	XP_002271343.1	MAATQQGPDRLIPTGFDNVTGKWNEYSSYVNAEGLEIRSSGMYNENPSVVFDGNGYNPQMPYGPYPETTQLASARGDGKLHAAQQFSISDPLSYQQPIAPNIPYVTSSTPVSQTELPSEIGKQGDCKPFGLNLGYPPSLGSFGSRSNFSENSDGLGFMSDGSDVFGFGSLWSDCSIPLKERSKLSSPAASQQPVGSLNMSRTDFGMASQQHGSLSRFGSQSSLNYRGYSSSGINQSSSFRNTSISTTSAMNGWNWLPYDKAKSGGNSDTSFGCTGTIDTLIEQNRGPRASKPKNRTTANESFVNNSKNGTCTGVHRESYNRLDFVTEYKDAKFFVIKSYSEDNVHKSIKYGVWVSTPNGNKRLNSAFHEAKEKHGNCPIFLLFSVNASAQFCGVAEMVG…
	VvECT4	XP_002273579.1	MDERPVTLDPILTGDGDDGTTDAHSTHRNNHEEKAVESDNMKEQPPTARKERSDSSNSPQDAASIPHPRDAVAGGDRTVYSPSVYAPQAQAFYYGATGYDNAAGEWDEYPPYINAEGLEIGSPGIYNENPSLVFHAGYGYSPQMPYGPYSPVTTPLPSVGGDAQLYSPQQFPFSGPPYYQQLVPPSMPYITSPTPVSQPELTSLVTVDQQGEGMLFGPRPGYPPPLGSFGRGNFPGNPGTLGFHDLQQGFDGFRSGGLWSDWPKSSDRQRSLTPLSPAVSPQPIGTLGSFGQNIGMASQQQRSFYGFGSSSNSYNRGYLQAGFNQGSSFGSAPISSLGMNGRAWLSLDSSRRRGRGSGSLCSCNGTLDILSEQNRGPRASKPKSQITAEHGSSIDNNKH…
	VvECT5	XP_002275532.2	MSSDTAKENASVVDSSVTDWKHDMGNFDDPESSSYKANEDGYPSGPEEQRHSHTGMLNSSANKKGKLYSTRYFIIKSLNHHNIQLSMEKGIWATQVMNEPILEEAFHNSGKVILIFSVNMSGFFQGYAQMMSSVGWRRDNVWSQGSGGNNPWGRSFKVKWLRLHDLPFQKTLHLKNPLNDYKPVKISRDCQELSQEIGEALCELLDGKTDVGDNLRKNDFSGDDLPPRRPFMEPSCSLPGEEYNLSSMHMTWTSMLYPSLLYQHKAEANRFHLAHQRSTGPFLPENLPISSGPSKVTRVKHPRISGNFTSVQVDHDMSSGFDVWNMSAERSPLASTLTEDDILEMSYEEYLEAHSRSNKKLSQPAAGPLRKIQESTNKEHSDSYSRPVADRCHSRKRTH…
	VvECT6	XP_002285750.1	MAAVAPPADQAAELLQKLSLDSQTKTLEIPEPTKKPSGNQFGAVDGGDAANGQNQSCERSVTPLLQEFMDPSVCYVPNGYSSYYYGGYDGTTNEWEDYSRYMNPEGVEMPAGVYGDNGSLMYHHGYGYAPYGPYPPAGSPVPTVGHDGQLYGPQHYQYPAPYFQPPTPTSGPYNPSPGAPPPGEVTTSVAADQKPLSVETANGNSNGIASGGAMKGNNGSAPVKPTYQNSPFNSNGSYGRGALPGGVPASGYQDPRFAFDGLRSPLPWLDGPVFSDPRPVTSTSITSSISNANNVTASRNLRPHSHFMGLQHPRPMSGMGTAHGFMNRMYPNKLYGQYGNTVRSGLGFGSNAYDSRTNGRSWLAVDNKYKPRGRGIGFFGYGNENMDGLNELNRGPRAK…
	VvECT7	XP_003631985.1	MEMYVSENGNAETYLIQGTESNPLLTTQLVEQIQAMYNEGTPEFVVDQNLYYPTATNYGYYCTGFESPGEWDDHHRIFGLDGPDIQYSGAQTDSLPYVYYTPSYGYAQSPYNPYNPYIPGAMIGVDAPFVGTQQYYTMPPYQNPVSSPAYIPIVVQSRPDIIPNSSPDPLLDTGLAAANRPDGRGRKHNLSSASAAFTMPSQRPASNQTHSFTRVSDVPRAIAGSSKQPVTHGSVTSGSFPGPASSHALQGRSTPDSIQAMDNVPHGRVLPHHNQLKLAIPSGNGMSDFGSNAQLRAPMDKFRPKFNYGRAQNDANGSQDGLSEQNRGPRINRSENQLAVKAYTTKAGDTNAQGNIIIYTDQYNKDDFPVDYVDAKFFVIKSYSEDDVHKSIKYNVWSS…
	VvECT8	XP_010645080.1	MASQFHPHNHALEEMIRNLKVDPCSQLGGPPKEGSPSDATSSGEATGSVKESEVDQESLTTEPPPVMPPHTPSYYGYYYPGFDGSFAELDDQGLPLEIQYPVMQADNGSLLYFTPGFQPGYSLYSPVVPVATIGVDGQYAGQHPYPPSTVFAPAIASPGYIPTPLPYGSELLPSSYLWDPSFLVGDGAYGSGYIGVPDIADSKQNLSSPSHPRNPPSKSFSLSEFNSPLEVKGSSPSSVHGMRSQFKSANKASQYGSPFQPDDALGKDYFPIAKLQSYNQGKGGLLYPNSPVNLKANSRGWVSTEKLKMRSKANAISDFGVLEQNHGPRTASAKGALVSGGNDAGSLSADGNGKNNCIASLIRRDQYNLPDFPTKYDHAFFFVIKSYSEDDIHKSIKYN…
	VvECT9	XP_010649654.1	MEMYVSENGNAETYLIQGTESNPLLTTQLVEQIQAMYNEGTPEFVVDQNLYYPTATNYGYYCTGFESPGEWDDHHRIFGLDGPDIQYSGAQTDSLPYVYYTPSYGYAQSPYNPYNPYIPGAMIGVDAPFVGTQQYYTMPPYQNPVSSPAYIPIVVQSRPDIIPNSSPDPLLDTGLAAANRPDGRGRKHNLSSASAAFTMPSQRPASNQTHSFTRVSDVPRAIAGSSKQPVTHGSVTSGSFPGPASSHALQGRSTPDSIQAMDNVPHGRVLPHHNQLKLAIPSGNGMSDFGSNAQLRAPMDKFRPKFNYGRAQNDANGSQDGLSEQNRGPRINRSENQLAVKAYTTKAGDTNAQGNIIIYTDQYNKDDFPVDYVDAKFFVIKSYSEDDVHKSIKYNVWSS…
	VvECT10	XP_010651400.1	MAAVAPPADPAELLQKLSLDSQTKTLEIPEPTKKPSGNQFGAVDGGDAANGQNQSCERSVTPLLQEFMDPSVCYVPNGYSSYYYGGYDGTTNEWEDYSRYMNPEGVEMPAGVYGDNGSLMYHHGYGYAPYGPYPPAGSPVPTVGHDGQLYGPQHYQYPAPYFQPPTPTSGPYNPSPGAPPPGEVTTSVAADQKPLSVETANGNSNGIASGGAMKGNNGSAPVKPTYQNSPFNSNGSYGRGALPGGVPASGYQDPRFAFDGLRSPLPWLDGPVFSDPRPVTSTSITSSISNANNVTASRNLRPHSHFMGLQHPRPMSGMGTAHGFMNRMYPNKLYGQYGNTVRSGLGFGSNAYDSRTNGRSWLAVDNKYKPRGRGIGFFGYGNENMDGLNELNRGPRAKS…
	VvECT11	XP_010653842.1	MATVAPPSDQAADLLQKLSLDPQAKSLEVSEQAKKFVSVDSGDLANGLGKPFERSATHLHQDFVDPNMCYLPNGYPSTYYFAPGYDGQMNEWGDGVEMPPGVYGDIYHHGFGYPYGTYPPPGSPVPTMGHDGQLYGPQHYQYPTPYYQPQAPNGGPYAPSQVTAPQGDVSTSVAPDQVPLSVEAAKGNTNNLVNGGNVNGNNGPKALRPSHQNSSLSSNGSYGRASLPTGVPSSGYQDPRFGFDGTRSLIPSADMFSEGQSKHVASVGFSSPVSHANNFPSGRNQNFRPIPQLMHARAASGLGQASGFMSRMYPNNRMYDQYGNAFRTGSGFGSNGYDSRTSGRGWLTVDSRYRNKSRANSVLGYGNENMDGLNELNRGPRAKGFKNQKGFGPVTLAVR…
	VvECT12	XP_010655232.1	MDERPVTLDPILTGDGDDGTTDAHSTHRNNHEEKAVESDNMKEQQPPTARKERSDSSNSPQDAASIPHPRDAVAGGDRTVYSPSVYAPQAQAFYYGATGYDNAAGEWDEYPPYINAEGLEIGSPGIYNENPSLVFHAGYGYSPQMPYGPYSPVTTPLPSVGGDAQLYSPQQFPFSGPPYYQQLVPPSMPYITSPTPVSQPELTSLVTVDQQGEGMLFGPRPGYPPPLGSFGRGNFPGNPGTLGFHDLQQGFDGFRSGGLWSDWPKSSDRQRSLTPLSPAVSPQPIGTLGSFGQNIGMASQQQRSFYGFGSSSNSYNRGYLQAGFNQGSSFGSAPISSLGMNGRAWLSLDSSRRRGRGSGSLCSCNGTLDILSEQNRGPRASKPKSQITAEHGSSIDNNK…
	VvECT13	XP_010656694.1	MAENAQQERGRSASTVFNELSNLFILDTGERPVEPANLREQPNLLEDERVPRVVADQPISFDAIGDFNAGYPQDAYASINRPFYYGGYDNSTSYWDGYPHYVNADSMQVFPPVIYNDNPSLVFSSGYGFNPQMAYGQYTNVATPLPSLMVDRQLYSPHQNPFSQPYYPQSIPSVPNISSAVSVPQTELMAPESSVQEGFSGNMRSSQGSSYVIQFGSFGRGGLSQNSAYGPGSSNFQGEFVPPNFLPNQSNLPEADVSLSSVTSQAAHPQPVGILGSYELNVRQRAAHGLGLVPSSSNIFYPDGGLYESTNFGGASVSPLGANDRNRLILDKGKIRERDRSSGVFSTDSSNFSSDRNRGPRASKPKGQSTSGQGVSSSSRKSDASNSVVHFDSYNQPDF…
	VvECT14	XP_010661485.1	MSSDTAKENASVVDSSVTDWKHDMGNFDDPESSSYKANEDGYPSGPEEQRHSHTGMLNSSANKKGKLYSTRYFIIKSLNHHNIQLSMEKGIWATQVMNEPILEEAFHNSGKVILIFSVNMSGFFQGYAQMMSSVGWRRDNVWSQGSGGNNPWGRSFKVKWLRLHDLPFQKTLHLKNPLNDYKPVKISRDCQELSQEIGEALCELLDGKTDVGDNLRKNDFSGDDLPPRRPFMEPSCSLPGEEYNLSSMHMTWTSMLYPSLLYQHKAEANRFHLAHQRSTGPFLPENLPISSGPSKVTRVKHPRISGNFTSVQVDHDMSSGFDVWNMSAERSPLASTLTEDDILEMFCQGKLSLICGFILESQYCKKSYEEYLEAHSRSNKKLSQPAAGPLRKIQESTNK…
	VvECT15	XP_010661493.1	MSSDTAKENASVVDSSVTDWKHDMGNFDDPESSSYKANEDGYPSGPEEQRHSHTGMLNSSANKKGKLYSTRYFIIKSLNHHNIQLSMEKGIWATQVMNEPILEEAFHNSGKVILIFSVNMSGFFQGYAQMMSSVGWRRDNVWSQGSGGNNPWGRSFKVKWLRLHDLPFQKTLHLKNPLNDYKPVKISRDCQELSQEIGEALCELLDGKTDVGDNLRKNDFSGDDLPPRRPFMEPSCSLPGEEYNLSSMHMTWTSMLYPSLLYQHKAEANRFHLAHQRSTGPFLPENLPISSGPSKVTRVKHPRISGNFTSVQVDHDMSSGFDVWNMSAERSPLASTLTEDDILEMFCQGKLSLICGFILESQYFI
	VvECT16	XP_019072950.1	MSSDTAKENASVVDSSVTDWKHDMGNFDDPESSSYKANEDGYPSGPEEQRHSHTGMLNSSANKKGKLYSTRYFIIKSLNHHNIQLSMEKGIWATQVMNEPILEEAFHNSGKVILIFSVNMSGFFQGYAQMMSSVGWRRDNVWSQGSGGNNPWGRSFKVKWLRLHDLPFQKTLHLKNPLNDYKPVKISRDCQELSQEIGEALCELLDGKTDVGDNLRKNDFSGDDLPPRRPFMEPSCSLPGEEYNLSSMHMTWTSMLYPSLLYQHKAEANRFHLAHQRSTGPFLPENLPISSGPSKVTRVKHPRISGNFTSVQVDHDMSSGFDVWNMSAERSPLASTLTEDDILEMFCQGKLSLICGFILESQYCKKSYEEYLEAHSRSNKKLSQPAAGPLRKIQESTNK…
	VvECT17	XP_010653013.1	MGRPEPCVLFAQTFVHPQLDEYVDEVIFAEPVVITSCEFLEQNASSVSPVITLLGATSPPSFALEVFVQSEGETRFRRLCQPFLYSHSSSNVLEVEAVVTNHLVVRGSYRSLSLVIYGNTAEDLGQYNIEFDLDSSLTNVVCSSEGKLDDLPPALHSKNLTIEESISSLKALSLPVAASDISIEIKQFLQLMFKILELTNLGDAVHKVLDTVVSAASSYSAHDLHYAAVNQKKFTQSTNNSNEESHFVLDAAKKELLDLYKTLQDESGNSSVELLEECSFLESEIDLASSKELMDMLIQHFLFKRNFLSVGHYHLSQKKKVILVLSVALFLCSAKESCFQFVNGGGMEQLACVFSDDLQNSTAITLMLLGVVEQATRYSIGCEGFLGWWPREDDNVPSG…
	VvCPSF30-1	XP_002281594.1	MEDAEGVLSFDFEGGLDAAPGTAATVAPLIQSDATAAAAAPSSVVSAEPTPGGAPGRRSFRQTVCRHWLRSLCMKGDACGFLHQYDKSRMPVCRFFRLYGECREQDCVYKHTNEDIKECNMYKLGFCPNGSDCRYRHAKLPGPPPTMEEVFQKIQQLSSFNYGSSNRFYQNRNPYNQQTEKSQILQGSNAVNLGTVAKSSTTEAINVQQQQVQPPQQQVSQTPMQNLPNGLPNQANKTASPLPQGISRYFIVKSCNRENLELSVQQGVWATQRSNEAKLNEAFDSVENVILIFSVNRTRHFQGCAKMTSKIGGFVGGGNWKYAHGTAHYGRNFSVKWLKLCELSFHKTRHLRNPYNENLPVKISRDCQELEPSIGEQLASLLYLEPDSELMAISLAAES…
	VvCPSF30-2	XP_010664156.1	MWSPTPNDGIREGKRKNSSASPSRERKRERNRQMDLPPLIHHHPNSSRYAHIPSQLPDDPNFYGNHRHHHHLLQLSPALPPPPPPPSYRPLTVPPPPPPFSPHQSQFTFRSANPSPNPIRLIDDEPGSLHHHHHRHLDVRRSPHRVSNRTLLDDDRHRLRVHHFDNSRPEFWDPSRVSTENRPPRLYHVIRSDHETSHNRSFNHNPVSPFRAIGEFRHDPEGSSRFRDELNGGFEHKRVEELVWGRGEGRSHDDFDRHSHLVQNANKSLRNIGFGDSHFVVEPDSSSLGNYDSRYGSSRDEEFIRNGRGDGVSENQRWAHSRQPQRDAANYLIGLENNEIDDGGGVQVFSFKRGPNALELGKFTNRGSREGSHEFTRSPRKKIQKKSALLRIQLQKPSP…
	VvCPSF30-3	XP_019078732.1	MPIQKDPIVHESPQGMPIQKDTITDESAEVIGFQEVGLSNVQVVMDELEQIMRGKENKDVVVGKSNSSSILSFDKDQNNTSRELEHLMEKKEDKGDVVGKSINLLTLALNKNQSADHVDACINNHEDRFNLQHVIMEEDEDGEQVKASDEQNNVVNLEGLNLSIDDNLNGEDSKADENNNKKSSPFKGIALEDPGLKVQQKEMELEKSVSPRTASSPFYVTVDGDIEEGEISGDFMGDDLSIEDDVASEMKKGEEESISENIINKEEFTCNEQKRVNDKDSESTSKIVSSVDKGDHGVEVTESNRNQMRCKSQMGQGGRTINGAKKTDGSDCMREAETTKMKGSRAKVDFDNPANFLDDLVFHGESLADNAAENLSITSVKEGARVTKKRKRVLSKEKK…
Zea mays	ZmMTA	NP_001147883.1	MEAQTDSAPGGGDDLAIMREQCRTLEESISTRREAQLDLIGSLQHLVPDLVPSLEQSLRLIAAFNGRPFVPTLYPNASVHVQNPNLKPQHRRALPGPARSTRLKTSPGSSPASAAARCAGTSGGIHAVRTMVAVCLLELVPFAEIDAAALARRLQSETSSASEAERAALADLAAELGGSAPAAVALALRRIAEDSGGLQIEEAFIGGKQMTMVWAIDRSKLLKELPESASVLQIQPPPTPQVVPLDTDTNIIPRPPPLQQSDMWGNPMPPMFPRPRGMTMPRIPPGLMPLQRPFMAPGAVIPMGGGPVPSSTQLKLRTEEDDLKDLELLLNKKTYREKQNTKTGEELLDLIHRPTAKETAVAAKFKTKGGSQLKEYCTNLTKEDCRRQTGSFVACDKVH…
	ZmMTB	XP_020400643.1	MDGPESSRGRSKQEVDDNVNARNTWKEEQENQENVDSRNYSDISRKHGYEHETGHQDDNRMITPSNDRNESRRNPDRSSGLARGADDDVYNLRRDSRSPKVQRRSPDDSKDRDYDRRRGRGDNNDWEPSRRFSPDASARSSERREGSREKQGQRDQDERASVRRVDEVYVDETGGSLRVDTREAYRDDKSDRGRDRNWNEKTRDIEGSKDYGRNTQLRDTKEPNDFEWRNAQERLDGGNFHGRTGYRRDSRGRSESIRGPSNYGNRYDNSDSIEIRPNSNLNFGREGSVSGRRFETGAHRDSVPGGTDDKSSDHLEPDPSGSTSMVSSFPQQGPKGDRSSRGGRGRPNGRDSQRIGVPMPIMPPPFGPLGLPPGPMQHMGPNIPHSPGPPLLPGVFMPP…
	ZmMTC1	NP_001347602.1	MEVCDELRSFEATGVYRLNGTCTSAGATYLDPVRLLNASYQRFRIVPSAYYSRSFGPQHQEGEPEIERPEKRRKRKRNQKPKPRELNPMERIAEARHQEAKPLLLNAHESLVKAKHLLEYISKTIKGNEHTLDAGSGSENNFVELGTSWRAPFYEITICFRNPHVLGNEEGFFHAQKTSFPLFNSLISVEGTDEAEGEFRNRRYILPRGSCFLMADFKRVRDLIPCSPNQGYNLIVVDPPWENGCVRQKEVYPTLPNKNFLYLPVQQLAHPTGALLVLWITNREKLRAFVEKKLLPSWGVEDSTVFYWLKVKPDGSLIGDLDLFHHRPYECLLLGYINVNANAKKGSNFKLLERSQVIMSVPGAHSRKPPLEKLLSEYIPGPKPSRCIELFARELFPRW…
	ZmMTC2	XP_008669721.1	MEVCDELRSFEATGVYRLNGTCTSAGATYLDPVRLLNASYQRFRIVPSAYYSRSFGPQHQEGEPEIERPEKRRKRKRNQKPKPRELNPMERIAEARHQEAKPLLLNAHESLVKAKHLLEYISKTIKGNEHTLDAGSGSENNFVELGTSWRAPFYEITICFRNPHVLGNEEGFFHAQKTSFPLFNSLISVEGTDEAEGEFRNRRYILPRGSCFLMADFKRVRDLIPCSPNQGYNLIVVDPPWENGCVRQKEVYPTLPNKNFLYLPVQQLAHPTGALLVLWITNREKLRAFVEKKLLPSWGVEDSTVFYWLKVKPDGSLIGDLDLFHHRPYECLLLGYINVNANAKKGSNFKLLERSQVIMSVPGAHSRKPPLEKLLSEYIPGPKPSRCIELFARELFPRW…
	ZmVIR1	NP_001349378.1	MGRPEPVVLFAQTILHSQLDEYVDEVLFSEPVVITACEFLEQNASPSTPNISLVGATSPPSFALEMFVHCDGESRFRRLCHPFLYSHSSSNVLEVEAIVTNHLVLRGTYRSLTLVIYGNTAEDLGQFNIELGLDHSLANVVSSPSEGKLEDLPPALHSSKLSFEESLSSLKPSSFHATDVDLSIEAKKVLHLALKMYQISDVENLIPNLRSAVLSAISKYVTASTNHILHTLSQDSANAFINSDFDSQEINKILAEAGKELSEIWKNVHAVTESNLFNDNGFTIGVDEDLPTTKILIELFNHCFPYYKKLSLLDLQCPSQSKWLVLSLSLVLLLCSSKESCFYFVDTGGMEQIINLLCWRTPKSAATTLLLLGIVEHATRNGFGCEAFLGWWPRAEHTS…
	ZmVIR2	XP_008681517.2	MGRPEPVVLFAQTILHSQLDEYVDEVLFSEPVVITACEFLEQNASPSTPNISLVGATSPPSFALEMFVHCDGESRFRRLCHPFLYSHSSSNVLEVEAIVTNHLVLRGTYRSLTLVIYGNTAEDLGQFNIELGLDHSLANVVSSPSEGKLEDLPPALHSSKLSFEESLSSLKPSSFHATDVDLSIEAKKVLHLALKMYQISDVENLIPNLRSAVLSAISKYVTASTNHILHTLSQDSANAFINSDFDSQEINKILAEADEDLPTTKILIELFNHCFPYYKKLSLLDLQCPSQSKWLVLSLSLVLLLCSSKESCFYFVDTGGMEQIINLLCWRTPKSAATTLLLLGIVEHATRNGFGCEAFLGWWPRAEHTSIPVGSSDGYCSLLKLLLEKERHDIASLAT…
	ZmVIR3	XP_035823718.1	MGRPEPVVLFAQTILHSQLDEYVDEVLFSEPVVITACEFLEQNASPSTPNISLVGATSPPSFALEMFVHCDGESRFRRLCHPFLYSHSSSNVLEVEAIVTNHLVLRGTYRSLTLVIYGNTAEDLGQFNIELGLDHSLANVVSSPSEGKLEDLPPALHSSKLSFEESLSSLKPSSFHATDVDLSIEAKKVLHLALKMYQISDVENLIPNLRSAVLSAISKYVTASTNHILHTLSQDSANAFINSDFDSQEINKILAEAGKELSEIWKNVHAVTESNLFNDNGFTIGVDEDLPTTKILIELFNHCFPYYKKLSLLDLQCPSQSKWLVLSLSLVLLLCSSKESCFYFVDTGGMEQIINLLCWRTPKSAATTLLLLGIVEHATRNGFGCEAFLGWWPRAEHTS…
	ZmFIP37-1	NP_001132482.1	MSSPWSPMSLEEEEEIQELDAEEQQDGEQPQQGDGLQQGSTAEARAQQTGKKRARSVANSSTKSEAKIKVEESAPGAATGVILSLRESLQDCKQSLASCQVELEAAKSEIEKWHSAFQSIPAVPSGTSPDPVSVVSYLSNLKSSEESLKEQLEKAKKREAAFIVTFAKREQEIAELKSAVRDLKTQLRPPSMQTRRLLLDPAIHEEFTRLKNLVEEKEKKIKELQDNVAAVNFTPSSKLGKMLMAKCRTLQEENEEIGAMASEGKIHELGMKIAVLKSQNNELRNQFDVLYKHMDGVTNDVERSNELVAILQEELEAKELEVTRLKEETLSQKEGTQEAPAPAPAPVEEGDGAGNDLKPASDPLQVKLES
	ZmFIP37-2	NP_001168673.1	MSSPWSPLSIEEDEEIQELGAEEQQVGEQLRQGDGQQQELTADARAQETGMKRARSVSSSSTNPSNSRKSEGKIKVEENAPGAATGVILSLRESLQDCKQSLASCQVELEAAKSEIEKWHSAFQSIPAVPSGTIPDPVSVVSYLSTLKSSEESLKEQLEKAKKREAAFIVTFAKREQEIAELKSAVRDLKTQLRPPSMQTRRLLLDPAIHEEFTRLKNLVEEKEKKIKELQDNVAAVNFTPSSKLGKMLMAKCRTLQEENEEIGTMASEGKIHELGMKIAVLKSQNNELRNQFDVLYKHMDGVTNDVERSNELVSILQEELEAKDLELTRLKEVLAQKGATQDAPVETSDDAGNGQEADSDTLQVKAES
	ZmFIP37-3	XP_008677557.1	MADSDWCFAGTMSSPWSPLSIEEDEEIQELGAEEQQVGEQLRQGDGQQQELTADARAQETGMKRARSVSSSSTNPSNSRKSEGKIKVEENAPGAATGVILSLRESLQDCKQSLASCQVELEAAKSEIEKWHSAFQSIPAVPSGTIPDPVSVVSYLSTLKSSEESLKEQLEKAKKREAAFIVTFAKREQEIAELKSAVRDLKTQLRPPSMQTRRLLLDPAIHEEFTRLKNLVEEKEKKIKELQDNVAAVNFTPSSKLGKMLMAKCRTLQEENEEIGTMASEGKIHELGMKIAVLKSQNNELRNQFDVLYKHMDGVTNDVERSNELVSILQEELEAKDLELTRLKEVLAQKGATQDAPVETSDDAGNGQEADSDTLQVKAES
	ZmFIP37-4	XP_008681221.1	MADSDWCFAGTMSSPWSPMSLEEEEEIQELDAEEQQDGEQPQQGDGLQQGSTAEARAQQTGKKRARSVANSSTKSEAKIKVEESAPGAATGVILSLRESLQDCKQSLASCQVELEAAKSEIEKWHSAFQSIPAVPSGTSPDPVSVVSYLSNLKSSEESLKEQLEKAKKREAAFIVTFAKREQEIAELKSAVRDLKTQLRPPSMQTRRLLLDPAIHEEFTRLKNLVEEKEKKIKELQDNVAAVNFTPSSKLGKMLMAKCRTLQEENEEIGAMASEGKIHELGMKIAVLKSQNNELRNQFDVLYKHMDGVTNDVERSNELVAILQEELEAKELEVTRLKEETLSQKEGTQEAPAPAPAPVEEGDGAGNDLKPASDPLQVKLES
	ZmHAKAI1	NP_001142216.2	MLQIRLSKIGSSDSGGAAASTAAGAGAPAAVGAAAALGGSILESVTVACPDHLVIADLPVAKSLGAVTTSAAAATRAIGRRSRRPLGERVHICSRCEFPIAIYGRLIPCEHAFCLSCARSDSSCYLCDERIQKIQSVKMMEGIFICAAPMCLKSFLKKADFEFHVPDVHANLLQTNLEKEEERNESDAPNIPCASAGDTQRQSQMPEMSTARAPPPRPGVSQDREERSRYHQSREQTPLRPPPLSKPPFHGRHSYPPGDTQAENNPPQGFDRPYNWASQSRQESPGAATPLRQESDHSTQDRQQLMANAPFMFPPIPSHQGNFMMPMNMNQPLISNAPFNYPLQQDGNPQYFSAPFQMPPLPDTGSDQGSMSSVQPPVGPMSFPEGLQRPWAMGMMGNP…
	ZmHAKAI2	NP_001142380.2	MLQIRLSKIGSSDSGAAATGSAAAAGAAAAVGSAAALGGGIPESVTVACPDHLVIADLPVAKSLGAVTTSAAAATRAIGRRSRRPLGERVHICSRCEFPIAIYGRLIPCEHAFCLTCARSDSSCYLCDERIQKIQSVKMMEGIFICAAPMCLKSFLKKADFEFHVPDVHANLLQTNLEKEEERNEPDAPNISRASAGDTQRQSQMPEMSTARAPSRPGVSQDRDERSRYHQSREQTPLRPPTLSKPPSFHGRHSYPPGDTQAENNPPQGFDRAYNWASQSRQESPGAATPLRQESDQSIQDKQQLMANAPFMFPPIPPHQGNFMMPMNMNQPLIPNAPFNYPLQQDGNPQYFSAPFQMQLPDTGSEQGSMSNVQPPAGPMSFPEGPQRPWGMRLMSNPF…
	ZmFIONA	NP_001143191.1	MGGGRKRRRRDGSETPSMHPRNRYAAAAPDFAALAELYPSFRPFVSVSGSGRASVDFTDFSSTRELTRVLLLHDHGVNWWIPDGQLCPTVPNRSNYIHWIEDLLSSDLIPPISSSSARVKGFDIGTGANCIYPLLGASLLGWTFVGSDVTNVALEWAKKNVESNPHLAELIEIRNANAAPSESETVVREAASEKILEPAEDVAMPKPHILVGVVKESESFDFCMCNPPFFESTEEAGLNPKTSCGGTAEEMVCPGGELAFITQIIEDSVSLKNSFRWFTSMIGRKANLKLLISKVREAGASVVKTTEFVQGHTARWGLAWSFIAPKPRKIVLGSSAPAKKHHSFMLQGLRREHGAFQILKSTEAFFLASNLSCKTDSSVFSVDVTLSDEQIEAAILHGD…
	ZmALKBH1	NP_001148410.1	MAAKSGYTRRLPLTGETAPPPPSAVLYVANCGPAVGVTDADVRSTFGAFGEVAGVQAADDSGARIIVRFHEPAAAEAAMAALHGRPCDLLAGRVLHIRYSVPVKPKARPGGSVPVAHAASELGIPGIYMVQEFVTAAEEQELLSAVDSKTWKRLAKRRVQHYGYEFLYETRNVDSKQFLGELPTFVSTVLEKIASFPGVKDCATRLVDQLTVNEYPCGVGLSPHIDTHSAFEEMIFSLSLAGTCIMEFRKYTKGTWRAPSVVDGVDEDSSQEPECIRKAIFLPPRSMLLMSGEGRYAWHHYIPHHKIDAVGGQVIKRNSRRVSFTFRKVRMGPCDCEYKQFCDAHSKRC
	ZmALKBH2	NP_001168927.1	MYGTSDPTAAERTAFRRAEKQYKLYKTLNVKGRSRSRSRSGCRPSSGEGGGADLSAVVDFHALLAADGELPDGIGRRECPGFDRPVFCFLDRPGFYFIPGALSTEEQCCWIRESLKTFPQPPNRTNLTAIYGSISDLLIAAENQQILVEAENPDIQERNKQNNCGGKTESKYFKFVDSESQKGEEHRSNAATTLVRKLRWSTLGLQFDWSKRTIRSKSPRNSQEKPLSSSRLVERNYDVSLPHNKIPGALASLAKKMAIPAMPSGEEFKPEAAIVNYYGPSDMLGGHVDDMEADWTKPIVSISLGCKCIFLLGGKTRDEVPTAMFLRSGDIVLMAGEARERFHGVPRIFTESDQQEIPALISQLSSGDDVFILEYIKNSRININIRQVY
	ZmALKBH3	NP_001345599.1	MEHTTTQHTAAAGEQESPPTALALRSLADYTVGAIPTLFYVPDFISHSEQSQLLHHIYQAPAPKWKTLKNRRLQNWGGVVHEKGLLPQALPSWLTRITDRICQWTGLFPSAINHVLINEYHPNQGIMPHQDGPAYYPVVAIISLASPVVINFTPHQKLKEQQDTDPQDLLAHELPSPAETENNGSGSQERGATNESDPSSSSLMLMPCSLLIFKDQAYTDYLHGIQDSELHNLDKVENVSQCQELKHLHSDSILGGMSMEEHDTFRRSATRVSLTCRLVLKVHKKLFKI
	ZmALKBH4	NP_001354189.1	MAMAPSSSSSGGGGGDGANAADAMALVQGYTAEELAIAGEFLTTWLPFLSAGLCPSCASSLRGRVDSLITRGRAAEESPPVDQIEPSGWDSDPADPQNLPFEPSGWDSDPPPPPPPAPAPAPVEKPRMSWADMAQEDELAAAAEDDAAAAAADEGEDGAEAGRPKVPLTREQREQRRLSSLVRNKEFRCYERVRGQLVNILAGLELHAGVFSAAEQRRIVQCVYDLQARGQRGELGERTYTEPQKWMRGKGRVTIQFGCCYNYATDKKGNPPGIIRTIVSDPMPDLFKTMIKRLVRWQVLPATCVPDSCIVNIYEPGDCIPPHIDSHDFVRPFCTVSFLSECNILFGPNLKVAAPGEFIGSIAIPLPVGSVLVLNGNGADVAKHCVPAVPTKRISITFR…
	ZmALKBH5	XP_008659463.1	MAPSTRATLSLPAAPPMASRLRLVDPTPSTDADSAQNPGISGKAAGEGERVGEAKTPQPRQPDVTDLGGGSEVVYIPRFVAREKAWEWFDYLDNAIPWTRPEIRVFGRSAIQPRDVCYVADEGLTDLRYSGHQPLAHSWDEFPVLKDVLKVVHEALPGSYFNSLLLNRYKTGSDYVSWHADDEPLYGPTPEIASVTFGCERDFLLRKKPTKSQATSGSGEAGRKRLKVDAPQKPHHFLLKHGSLLVMRGYTQRDWQHSVPKRAKVSSPRINLTFRHVLR
	ZmALKBH6	XP_008677581.1	MYGTSDPTAAERTAFRRAEKQYKLYKTLNVKGRSRSRSRSGCRPSSGEGGGADLSAVVDFHALLAADGELPDGIGRRECPGFDRPVFCFLDRPGFYFIPGALSTEEQCCWIRESLKTFPQPPNRTNLTAIYGSISDLLIAAENQQILVEAENPDIQERNKQNNCGGKTESKYFKFVDSESQKGEEHRSNAATTLVRKLRWSTLGLQFDWSKRNYDVSLPHNKIPGALASLAKKMAIPAMPSGEEFKPEAAIVNYYGPSDMLGGHVDDMEADWTKPIVSISLGCKCIFLLGGKTRDEVPTAMFLRSGDIVLMAGEARERFHGVPRIFTESDQQEIPALISQLSSGDDVFILEYIKNSRININIRQVY
	ZmALKBH7	XP_035818277.1	MAMAPSSSSSGGGGGDGANAADAMALVQGYTAEELAIAGEFLTTWLPFLSAGLCPSCASSLRGRVDSLITRAEESPPVDQIEPSGWDSDPADPQNLPFEPSGWDSDPPPPPPPAPAPAPVEKPRMSWADMAQEDELAAAAEDDAAAAAADEGEDGAEAGRPKVPLTREQREQRRLSSLVRNKEFRCYERVRGQLVNILAGLELHAGVFSAAEQRRIVQCVYDLQARGQRGELGERTYTEPQKWMRGKGRVTIQFGCCYNYATDKKGNPPGIIRTIVSDPMPDLFKTMIKRLVRWQVLPATCVPDSCIVNIYEPGDCIPPHIDSHDFVRPFCTVSFLSECNILFGPNLKVAAPGEFIGSIAIPLPVGSVLVLNGNGADVAKHCVPAVPTKRISITFRKMD…
	ZmALKBH8	XP_035822930.1	MYGTSDPTAAERTAFRRAEKQYKLYKTLNVKGRSRSRSRSGCRPSSGEGGGADLSAVVDFHALLAADGELPDGIGRRECPGFDRPVFCFLDRPGFYFIPGALSTEEQCCWIRESLKTFPQPPNRTNLTAIYGSISDLLIAAENQQILVEAENPDIQERNKQNNCGGKTESKYFKFVDSESQKGEEHRSNAATTLVRKLRWSTLGLQFDWSKIDVGDMLGGHVDDMEADWTKPIVSISLGCKCIFLLGGKTRDEVPTAMFLRSGDIVLMAGEARERFHGVPRIFTESDQQEIPALISQLSSGDDVFILEYIKNSRININIRQVY
	ZmECT1	NP_001130848.1	MAAVGSLKPGMETLHVQDYKDAPPAKAAVESLQPAMESLHVQDYKDAPPAKGVAAAAVGSLQPGAENLQVQDYKDGNMYYGAYPAYAYGAYGGWGEYPYLSHDGAQTPTAGTYADMYYGYAPYGVATMGHDGQIYGSQNYQYPSTYTKQQNSTAKLSSNGISEKLTPAPQTDVSTIGVDEVKGLKNSNSVLKTDRNMPGSNGSYGRSSVRSGSYQNQTSWSHYPYYSSEMFSDKQQKFTGNHNSTSNPKTKGQSRNQNTRQYPHLMGLQTPTSSVYSANGIYGYDGSYGPGLWYGSHMYNSGLYGGWNSLYDGKYRTRGRGNNGYYVYGNGSIDGFNELKRGPRSGMYKNQLGLEATTQAPAKEQDLLFANGSHPAMKDQYNQADFAETYSDAKFFIIK…
	ZmECT2	NP_001131176.1	MAAAPHQAQGPADSVIPLQSEPALDNNPSKSANARDQILSGTENVTTGNARGGSSLKSQKGPPEKASSVGKPGEQPFPYHQNVYAPQPQPLYPGGYMNPSGQWEEYPHYVSMEGLHSVSPGIYNDNQSLMLSPGYANNPQMMYGAYSPVSTVGDGQQYLPMHFPFSSPYYQPPASPSMGYSSSATGISQGDPMLQQEYFLPDGLLYSPTQGYHQPFSSFDRAPTQLNNAPGLFGQGNLPLASGMHHGSMYGPGSYKGRQQGSKFGGSTTSWSSAGRRFGTIDLSGNQQRGSMPFGSHNGSLEFMNEQNRGPRATKPKIQGTENTSGDERSEKIVPLIDSELYNRSDFITEYKDAKFFVIKSYTEDHVHRSIKYKVWASTASGNRKLDSAYHAAKEKEEH…
	ZmECT3	NP_001148050.1	MEMGMTPEVMYGQNVFVPATANPYQYGYTEVGSPMEWYSHPNSSGYASQDIFYSAEGMQCVYYAAPDNGSMHPTYIPYPSDPSFVPDGSFMPQEYVADPANSTCQIGPSSYYIPAVLPYAQDSVPGSATTPLYSSNVAFLPGIPGYAATSANAAFPLIAPVTTKSDIVVHPPVQSTIVPLKQLQDHAKPPKVQLHNSVPQKQELPDRCMVPAKLPHASQVSAHLSGNNCLGCAAGSDLHKWAAAEKFQPSSKSSGHLNGTGQKVHSLVDSEKPSNQSFAMIVKSHTLRLPVGNPDGTIIIRTDQYNRDDLRVDYMYAKFFVIKSIGEADVHKSIKYGVWSSSSNGNIKLDSAFRDADRISRRHSTKCPVFLFFSVNGSGHFCGMAEMVGPVDFHKDMDF…
	ZmECT4	NP_001151572.1	MAAVGSLQPGVETLHVQDYKDAPPAKAVAAAVESLQPAMESLHVQEFKDAAPAKGVSAAAVGSLQPGMENLQVQDYKDASMYYGAYPAYPYGAPYGGWGEYSTYLSHDGAQTPTAGAYADMYYGHAAYGHIYGSQNYQYPSTYSKQQNSTAKLSSNGKSEKLAPAPEGDVSTIVVDEVKVLKNPNPTLKADRNAPGSNGSYGRSSVRSGNYQNQTSWSHYPYYSSEMFSDKQQKFTSNHNSTAPNDKTKGQSRNQNTRQYPHLMGLQTPTSPSVYSANGIYRYDGSYGPSLWYGSHMYSSGLYGGWNSLYDGKYRTRGRCNNGYYAYGNGSLDGFNELKRGPRSGMYTNQLGLGATTEVPAKEQDLLSANGSHPAMKDQYNRADFAETYSDAKFFIIKS…
	ZmECT5	NP_001167919.1	MVPSEPQTVVENKHSTSVGAEELLLTKDESTSTTVVQGAGSLMSPKGVQEEASFMGKGKGGEQQLGYQPNVYVSQPHTPFSGGYSNHLDQWEGYPYAVSAEGLDAAYPVTYGAYSPLSAIGDSHTYFSLLCPLSRPCYQPPASPNMRYSSPGTGISQFYPMHQYYSPDEVHYSVTPSFYQPFGSFNGVPMQPSSFPGFFGQGNIPLTSRMHQESMSNSGSHKAFQQGGKFGGSTQSWSTASCKFGTFKDEKCSPDFLNEQCRGPRATKTRKEVGSSSTEDKNKNVLPIADSDKYNHPGFVTEYKDARFYVIKSYTEDHIHKSIKYNVWASTPRGNRKLNAGYHEAKAKEDHCPIFLFFSVNSSGHFCGVAEMIGPVNFDKSVDYWQNERWNGQFPVKWH…
	ZmECT6	NP_001168868.1	MAAAPHRAQVPADSTAPLQTGPVLENNPSKSANAKDQILSGTENVTTGNARGASSLRSPNGPPEKASSVGKAGEQPYLYQQNVYAPQPQPLYPGGYMNPSGQWEEYPHYVNMEGLHSVSPGIYNDNQSLMLSAGYANNPQMMYGAYSPVSTAGDGQQYFPVHYSFSNPYYQPPASPSMGYSNSATGMSQGDPMLQQEYFLPDGLLYSPTPGYHQPFSSFDRALTQPNNAPGLFGQGSLPLASGMHHGSMYGPGSYKGRQYGSKFGGTTPSWSSAGRRFGTFDLSGNQQRGSMSFGSHNGSLEFMNEQNRGPRATKPKIQDTENSGDEKSEKTVPLIDSELYNRSDFITEYKDAKFFVIKSYTEDHVHRSIKYNVWASTASGNRKLDSAYRAAREKEEHC…
	ZmECT7	NP_001169199.1	MSTVAPAPSAADQTTNLLQKLSLEGKDGSDTAKKPSGMPYGGSTHAGDAQSAASQVDRSITPLLQEAMDPNFFYQPSAYASPAYYFPSGYDGSANEWDSRYAGHEGMEMPPQTVYGDMYLGYGYAPYGPYPSGSPVPTVGHDGQSYGSQQYQYPSQYYQQPTPTNAKHGLNGASSQPEPPSVASQQARVLVDATKATPNVRANGMTIAHNSSLPRKQTHLNVSVANSGLYGRGPMQGSGPSASNYGHNGVRSPAQWYDGPVYSNGHQIPTASSTSYRSNSSSMRSQSQHPTTNLMGIHAQMPSSGMGLTSPRYPSRMYPDNRLYGQYGQYGNTLKGGLGFGSNMYSSRNNGRWGVVDTKYKPRGRAPFGFSGENQDGFTELNRGPRSGGFKHQKQFGPT…
	ZmECT8	NP_001169286.1	MAAVATPPAPAPAAPAPAPAPAAAPAPVTVAPAADQTTDLLQKLSLDSQPKAAGATEPAAAAAKEGAVTSQPLSVAIPPERSITPVLQDFMDPNLFYLPAYYYGGYDSSMSEWDDYPRYLNSDGVEIAPAVYGDIYGYGYAPYGAYSPATSPVPTVDGQMFGAQHYQYPTTYFQPPTPIPSTTQSNLQSSNNPEKPAAKADPAKATANGVPNGTGHTHSYSGTVPSQQSSALTPDGTYRAPLLGGVPSAGYLDTTYYGYDSTGAQFAWYDGSAYANGQQRTTTTNRFPSSSFSGNGSSAIYQNKSSTTQQMGMQNRRPTTTSAAPTYPNRMYPSPRPYTQYGNSVKTGLPYGSNGYDSRIYGRCGLGNGMDNRYRPRACSGYYGYGNESQDGTIELNRG…
	ZmECT9	NP_001169557.1	MEMGMTPDVMYGQNVFVPATATPYQYGYAEVGSQMEWCNQSSSLGYDGQDNFYPTEGMQCVYYAAPDNGSVHPTYSSYPSDPSFVPDGSFMPQEYVADPANSTCQIAQTSYYIPAVLPYAQDSALGSATTHLHSNSNVAFLPGIPGYAATSANAAFPLIAPVTTKSDIVMHPHVQSTIVPSKQFQDYAKPPKVQLHNSVPQKQELPDRCMIPAKLPHASQVSAHLSGNNCLGCAAGSDLRKWAAAEKFQPSSKSSGHLNATGQKAHSLVDSEKPSNQRPAIIVKSHTTRLPVGNPDGTIVIRTDQYNRDDLRLDYMYAKFFVIKSIGEADVHKSIKYGVWSSSSSGNSKLDSAFRDADRISRRHSTKCPVFLFFSVNGSGHFCGMAEMVGPVDFHKDMD…
	ZmECT10	NP_001169717.1	MAAVAPPPAPAPAPVPAPAPATVPVADQTTDLLQKLSLDSQPKAADATQPAAATAKKGAAASQPLSVAIPPEPSITPVIQDFTDPNLFYLPAYYYGGYDSSMSEWDDYPRYLNSDGVEIAPAVYGDIYGYGYAPYGAYSPATSPVPTVDGQMFGAQHYQYPTAYFQPPTPVPSTTQSDLQSSKNPEKPAAKADPAKTTNGVPNGTAHSNSGTVPLASSQQNSSLTPDGTYRAPLLGGVPSAGYLDTTYGYDSTGAHFAWYDGSAYANGQQRATTTNHFPSSTFGNGSPARYQNKSTTTPQMGMQNRRPTTTSPAPTYPNRMYPSSRPYTQYGNSIKTGLPYGSNGYDSRIYGRWGLGMDNRYRPRGRNGYYGYGNESQDGTIELNRGPRSGRFKNQKLY…
	ZmECT11	NP_001183775.1	MVAMVTTHIILLLQHLYQMLLVEGDTIMPIDPTQGAFIADTLSPNSFLFGPRPEWFRSSEGTGSFPSPAASPQPSRGVPGSYDQNNFPMASRMSSPHQKPFYGLRSTTDSYGRGFSHGGMFPQASNYGGSVTSFGLNGRSLISTEKGRRRGRGNALICSCNGPLDFLNEQSRGPRATKPKKQPEVDSKDEVPTTGVGRELYNKPDFVMEYTNARFFIIKSYSEDNVHKSVKYGVWASTTNGNKKLDSAYREAKEKGEHCPIFLLFSVNASAQFCGVAEMIGPVDFEKSVDYWQQDKWTGQFPVKWHIVKDVPNNLFRHIILENNDNKPVTNSRDTQEVKLEQGMEMLKIFKNHDDDASILDDFEFYEEREKALQENKARLHQQHLPSSIVIEPKKPLTA…
	ZmECT12	NP_001339699.1	MQEVSDPPETVRKAETKNITSIGKDVIFEQDPCSSYQLWGSMKFEEDGHLLSQAKRDLSHLDYRAQSADTKYVTELGSHACLKDPLPMGRDYHRQKLQFSTSDCSFEKASALEAASSSPDALGTMRTKIKSSTLSASPDYLSSYPTAAPCMRKCPGAVELDHGLGHSEHSNRRSDQFTLFSSRNGRSVEKCKEMVQYARGFHHADEINHVPFQWCFEDEGPSVSRGLQYGDEIPSLSRKKYNVAPSRSSQWHYGPQTALSSRRPDYGDEIPSLSLHYGYRDRTHLRSGNWCHDAEARIPSRYQQGTSHGNGHSRNCFSRINTNEQAKVITSKHTFAKPRMINRNCSDQHRINMKGNRWRNSEDLMDQVRGPRANKLNNASVSSTVKDITSPLIRRNQYN…
	ZmECT13	NP_001345661.1	MEPKGESGQKPIEEAIDSLKTDASMKANNVNLPAKKDASSSDAVSCISSGDAASTVKDREMNQETSFGDQGMHYYGYYYPGAYGGWDENGYFVGYNGLEVHPAVVQADNGSYLCYPLGYENGYASYIPVVPGGIASVDGQYVSKEPYYSSALPIQDPSTPGIFAQPIAYGTELVPAYSWDPFVLLDGVQGHPVGVHHTNYAPRPKYSSNKHVVPSLKASHSAKSTADTVKGSSSALETVPNAANSSTSSKGANKAPGASITKGYLPSSKFVMHSNNQAKSSVYQSKGINLKESGRSWHSSEKLKARSKLNGHGDSESNENNHTDNSKYSLSSQSDVVGLSSVGDANASIPSPVVIRKTAYNLSDFVTKYEQALFFVIKSYSEDDIHKSIKYNVWASTPN…
	ZmECT14	XP_008644321.1	MSTVAPAPSAADQTTNLLQKLSLEGKDGSDTAKKPSGMPYGGSTHAGDAQSAASQVDRSITPLLQEAMDPNFFYQPSAYASPAYYFPSGYDGSANEWDSRYAGHEGMEMPPTVYGDMYLGYGYAPYGPYPSGSPVPTVGHDGQSYGSQQYQYPSQYYQQPTPTNAKHGLNGASSQPEPPSVASQQARVLVDATKATPNVRANGMTIAHNSSLPRKQTHLNVSVANSGLYGRGPMQGSGPSASNYGHNGVRSPAQWYDGPVYSNGHQIPTASSTSYRSNSSSMRSQSQHPTTNLMGIHAQMPSSGMGLTSPRYPSRMYPDNRLYGQYGQYGNTLKGGLGFGSNMYSSRNNGRWGVVDTKYKPRGRAPFGFSGENQDGFTELNRGPRSGGFKHQKQFGPTV…
	ZmECT15	XP_008645285.1	MAAVAPPPAPAPAPVPAPAPATVPVADQTTDLLQKLSLDSQPKAADATQPAAATAKKQGAAASQPLSVAIPPEPSITPVIQDFTDPNLFYLPAYYYGGYDSSMSEWDDYPRYLNSDGVEIAPAVYGDIYGYGYAPYGAYSPATSPVPTVDGQMFGAQHYQYPTAYFQPPTPVPSTTQSDLQSSKNPEKPAAKADPAKTTNGVPNGTAHSNSGTVPLASSQQNSSLTPDGTYRAPLLGGVPSAGYLDTTYGYDSTGAHFAWYDGSAYANGQQRATTTNHFPSSTFGNGSPARYQNKSTTTPQMGMQNRRPTTTSPAPTYPNRMYPSSRPYTQYGNSIKTGLPYGSNGYDSRIYGRWGLGMDNRYRPRGRNGYYGYGNESQDGTIELNRGPRSGRFKNQKL…
	ZmECT16	XP_008647675.1	MVDAAVSGSEDLAESPELQLNALRVLLGSMDKQEPVANGEQTIGLAEKPKELPVASKDEKATVPPILVDSNAFNLPSEGQTQAGTSNMDGGHNGAHNFYASQAQPFYYQGSGSENPTQAWDTYPPYMSVEGLEVGPPVVYNEDPSLMFHGGYGYDPYYSPIATPVPNAVSGGGQLYSPQQFFSAPYYQQSVPPDMQYLSSPTPISQGDTIMPIDPTQGAFIADTLSPNSFLFGPRPEWFRSSEGTGSFPSPAASPQPSRGVPGSYDQNNFPMASRMSSPHQKPFYGLRSTTDSYGRGFSHGGMFPQASNYGGSVTSFGLNGRSLISTEKGRRRGRGNALICSCNGPLDFLNEQSRGPRATKPKKQPEVDSKDEVPTTGVGRELYNKPDFVMEYTNARFF…
	ZmECT17	XP_008654370.1	MNQETSFGDQGMHYYGYYYPGAYGGWDENGYFVGYNGLEVHPAVVQADNGSYLCYPLGYENGYASYIPVVPGGIASVDGQYVSKEPYYSSALPIQDPSTPGIFAQPIAYGTELVPAYSWDPFVLLDGVQGHPVGVHHTNYAPRPKYSSNKHVVPSLKASHSAKSTADTVKGSSSALETVPNAANSSTSSKGANKAPGASITKGYLPSSKFVMHSNNQAKSSVYQSKGINLKESGRSWHSSEKLKARSKLNGHGDSESNENNHTDNSKYSLSSQSDVVGLSSVGDANASIPSPVVIRKTAYNLSDFVTKYEQALFFVIKSYSEDDIHKSIKYNVWASTPNGNKRLDNAYRLAQERMAEKGTKCPVFLFFSVNASGQFCGVAEMVGPVDFNRNMNFWQQDK…
	ZmECT18	XP_008668124.1	MMFRSFQAPAKGVMAAVGSLQPGVETLHVQDYKDAPPAKAVAAAVESLQPAMESLHVQEFKDAAPAKGVSAAAVGSLQPGMENLQVQDYKDASMYYGAYPAYPYGAPYGGWGEYSTYLSHDGAQTPTAGAYADMYYGHAAYGHIYGSQNYQYPSTYSKQQNSTAKLSSNGKSEKLAPAPEGDVSTIVVDEVKVLKNPNPTLKADRNAPGSNGSYGRSSVRSGNYQNQTSWSHYPYYSSEMFSDKQQKFTSNHNSTAPNDKTKGQSRNQNTRQYPHLMGLQTPTSPSVYSANGIYRYDGSYGPSLWYGSHMYSSGLYGGWNSLYDGKYRTRGRCNNGYYAYGNGSLDGFNELKRGPRSGMYTNQLGLGATTEVPAKEQDLLSANGSHPAMKDQYNRADFA…
	ZmECT19	XP_008668272.1	MVPSEPQTVVENKHSTSVGAEELLLTKDESTSTTVVQGAGSLMSPKGVQEEASFMGKGKGGEQQLGYQPNVYVSQPHTPFSGGYSNHLDQWEGYPYAVSAEGLDAAYPVTYGAYSPLSAIGDSHTYFSLLCPLSRPCYQPPASPNMRYSSPGTGISQFYPMHQYYSPDEVHYSVTPSFYQPFGSFNGVPMQPSSFPGFFGQGNIPLTSRMESMSNSGSHKAFQQGGKFGGSTQSWSTASCKFGTFKDEKCSPDFLNEQCRGPRATKTRKEVGSSSTEDKNKNVLPIADSDKYNHPGFVTEYKDARFYVIKSYTEDHIHKSIKYNVWASTPRGNRKLNAGYHEAKAKEDHCPIFLFFSVNSSGHFCGVAEMIGPVNFDKSVDYWQNERWNGQFPVKWHIV…
	ZmECT20	XP_008675194.1	MEPKGELAQKPIEEAINSLEIDASTKASNVNLPAKKDASSSDAVSCISSGDAASTAKESEMNRETSFGDQGMYYYGYYYPGSYGGWDENGYFVGYNGVEVHPAVVQTDNGSYLCHLPGYENGYASYSQVVPGGIASVDGQYVSKEPYYSTALPIQDPRTPGIFAQPIAYRTELASAYSWDPSFVLLDGVQGHPVGVHQTNYAARPKYSFNKHVIPSSKATRSAKSAADTVKGSSSALETVTNAVNSSPPSKSANKTPGASITKGYLPYSKSVMHTNNQEKNSVYQSKGINVKESGRSWNSREKLGRSKLNGQGDSESNENNHTDNLKHSLSHRSDVVGLSSAGDANASIPSPVAISKNACNLSDFVTKYEQALFFVIKSYSEDDIHKSVKYNVWASTPN…
	ZmECT21	XP_008677579.1	MPFPVLPGHVRGPPTGGTARGIASRSRFTGASTGKLLPVRTGYDYSTAPLQTGPVLENNPSKSANAKDQILSGTENVTTGNARGASSLRSPNGPPEKASSVGKAGEQPYLYQQNVYAPQPQPLYPGGYMNPSGQWEEYPHYVNMEGLHSVSPGIYNDNQSLMLSAGYANNPQMMYGAYSPVSTAGDGQQYFPVHYSFSNPYYQPPASPSMGYSNSATGMSQGDPMLQQEYFLPDGLLYSPTPGYHQPFSSFDRALTQPNNAPGLFGQGSLPLASGMHHGSMYGPGSYKGRQYGSKFGGTTPSWSSAGRRFGTFDLSGNQQRGSMSFGSHNGSLEFMNEQNRGPRATKPKIQDTENSGDEKSEKTVPLIDSELYNRSDFITEYKDAKFFVIKSYTEDHVH…
	ZmECT22	XP_020393976.1	MSTVAPAPSAADQTTNLLQKLSLEGKDGSDTAKKPSGMPYGGSTHAGDAQSAASQVDRSITPLLQEAMDPNFFYQPSAYASPAYYFPSGYDGSANEWDSRYAGHEGMEMPPTVYGDMYLGYGYAPYGPYPSGSPVPTVGHDGQSYGSQQYQYPSQYYQQPTPTNAKHGLNGASSQPEPPSVASQQARVLVDATKATPNVRANGMTIAHNSSLPRKQTHLNVSVANSGLYGRGPMQGSGPSASNYGHNGVRSPAQWYDGPVYSNGHQIPTASSTSYRSNSSSMRSQSQHPTTNLMGIHAQMPSSGMGLTSPRYPSRMYPDNRLYGQYGQYGNTLKGGLGFGSNMYSSRNNGRWGVVDTKYKPRGRAPFGFSGENQDGFTELNRGPRSGGFKHQKQFGPTV…
	ZmECT23	XP_020398986.1	MDLQEHHDLIFGEEFCFPAATTYYPPLYVPTGINVVPAQLYQHQANSRCDNRAQTYMGHEVQGTPSMYYVVPNYGIAHSPHGPHPLHPCAIGDGRFVRTQEYYSETVEHTYQQPVPTSYCSIRPSAADRTPASTAQSLGYTNDLFVPGGLRQTVSVTSERGVAWNQSLQQATIASMEFQSHTSLPERGVTWNQSLQQATISSMEFQSHASLQKELPHTPPPWKRQLSGGVRASARLPRARRAPHPSPQVAVRSSLHTNLSYNNRVSNVGSDLCEMQSTEITQPYERTSSCANQRVSPMSQQNTSKAKMPIGSMPPEIIVKSYTSRLLVGNPDGKIVIRSDQYNRHDFPVVYPNAKFFVMKSYDEADIHKSIKYGVWSTSSVGNQKLDIAFREAQAISAS…
	ZmECT24	XP_023156699.1	MDLQEHHDLIFGEEFCFPAATTYYPPLYVPTGINVVPAQLYQHQANSRCDNRAQTYMGHEVQGTPSMYYVVPNYGIAHSPHGPHPLHPCAIGDGRFVRTQEYYSETVEHTYQQPVPTSYCSIRPSAADRTPASTAQSLGYTNDLFVPGGLRQTVSVTSERGVAWNQSLQQATIASMEFQSHTSLPERGVTWNQSLQQATISSMEFQSHASLQKELPHTPPPWKRQLSGGVRASARLPRARRAPHPSPQVAVRSSLHTNLSYNNRVSNVGSDLCEMQSTEITQPYERTSSCANQRVSPMSQQNTSKAKMPIGSMPPEIIVKSYTSRLLVGNPDGKIVIRSDQYNRHDFPVVYPNAKFFVMKSYDEADIHKSIKYGVWSTSSVGNQKLDIAFREAQAISAS…
	ZmECT25	XP_023156714.1	MQEVSDPPETVRKAETKNITSIGKDVIFEQDPCSSYQLWGSMKFEEDGHLLSQAKRDLSHLDYRAQSADTKYVTELGSHACLKDPLPMGRDYHRQKLQFSTSDCSFEKASALEAASSSPDALGTMRTKIKSSTLSASPDYLSSYPTAAPCMRKCPGAVELDHGLGHSEHSNRRSDQFTLFSSRNGRSVEKCKEFLLKQMVQYARGFHHADEINHVPFQWCFEDEGPSVSRGLQYGDEIPSLSRKKYNVAPSRSSQWHYGPQTALSSRRPDYGDEIPSLSLHYGYRDRTHLRSGNWCHDAEARIPSRYQQGTSHGNGHSRNCFSRINTNEQAKVITSKHTFAKPRMINRNCSDQHRINMKGNRWRNSEDLMDQVRGPRANKLNNASVSSTVKDITSPLIR…
	ZmECT26	XP_023156716.2	MKFEEDGHLLSQAKRDLSHLDYRAQSADTKYVTELGSHACLKDPLPMGRDYHRQKLQFSTSDCSFEKASALEAASSSPDALGTMRTKIKSSTLSASPDYLSSYPTAAPCMRKCPGAVELDHGLGHSEHSNRRSDQFTLFSSRNGRSVEKCKEFLLKQMVQYARGFHHADEINHVPFQWCFEDEGPSVSRGLQYGDEIPSLSRKKYNVAPSRSSQWHYGPQTALSSRRPDYGDEIPSLSLHYGYRDRTHLRSGNWCHDAEARIPSRYQQGTSHGNGHSRNCFSRINTNEQAKVITSKHTFAKPRMINRNCSDQHRINMKGNRWRNSEDLMDQVRGPRANKLNNASVSSTVKDITSPLIRRNQYNRSDFSVQYNQAKFFMIKSYSEDDIHKGIKYNVWAST…
	ZmECT27	XP_035815492.1	MAAVAPPPAPAPAPVPAPAPATVPVADQTTDLLQKLSLDSQPKAADATQPAAATAKKGAAASQPLSVAIPPEPSITPVIQDFTDPNLFYLPAYYYGGYDSSMSEWDDYPRYLNSDGVEIAPAVYGDIYGYGYAPYGAYSPATSPVPTVDGQMFGAQHYQYPTAYFQPPTPVPSTTQSDLQSSKNPEKPAAKADPAKTTNGVPNGTAHSNSGTVPLASSQQNSSLTPDGTYRAPLLGGVPSAGYLDTTYGYDSTGAHFAWYDGSAYANGQQRATTTNHFPSSTFGNGSPARYQNKSTTTPQMGMQNRRPTTTSPAPTYPNRMYPSSRPYTQYGNSIKTGLPYGSNGYDSRIYGRWGLGMDNRYRPRGRNGYYGYGNESQDGTIELNRGPRSGRFKNQKLY…
	ZmECT28	XP_035815617.1	MEMGMTPDVMYGQNVFVPATATPYQYGYAEVGSQMEWCNQSSSLGYDGQDNFYPTEGMQCVYYAAPDNGSVHPTYSSYPSDPSFVPDGSFMPQEYVADPANSTCQIAQTSYYIPAVLPYAQDSALGSATTHLHSNSNVAFLPGIPGYAATSANAAFPLIAPVTTKSDIVMHPHVQSTIVPSKQFQDYAKPPKVQLHNSVPQKQELPDRCMIPAKLPHASQVSAHLSGNNCLGCAAGSDLRKWAAAEKFQPSSKSSGHLNATGQKAHSLVDSEKPSNQRPAIIVKSHTTRLPVGNPDGTIVIRTDQYNRDDLRLDYMYAKFFVIKSIGEADVHKSIKYGVWSSSSSGNSKLDSAFRDADRISRRHSTKCPVFLFFSVNGSGHFCGMAEMVGPVDFHKDMD…
	ZmECT29	XP_035816048.1	MVAMVTTHIILLLQHLYQMLLVEGDTIMPIDPTQGAFIADTLSPNSFLFGPRPEWFRSSEGTGSFPSPAASPQPSRGVPGSYDQNNFPMASRMSSPHQKPFYGLRSTTDSYGRGFSHGGMFPQASNYGGSVTSFGLNGRSLISTEKGRRRGRGNALICSCNGPLDFLNEQSRGPRATKPKKQPEVDSKDEVPTTGVGRELYNKPDFVMEYTNARFFIIKSYSEDNVHKSVKYGVWASTTNGNKKLDSAYREAKEKGEHCPIFLLFSVNASAQFCGVAEMIGPVDFEKSVDYWQQDKWTGQFPVKWHIVKDVPNNLFRHIILENNDNKPVTNSRDTQEVKLEQGMEMLKIFKNHDDDASILDDFEFYEEREKALQENKARLHQQHLPSSIVIEPKKPLTA…
	ZmECT30	XP_035817939.1	MQEVSDPPETVRKAETKNITSIGKDVIFEQDPCSSYQLWGSMKFEEDGHLLSQAKRDLSHLDYRAQSADTKYVTELGSHACLKDPLPMGRDYHRQKLQFSTSDCSFEKASALEAASSSPDALGTMRTKIKSSTLSASPDYLSSYPTAAPCMRKCPGAVELDHGLGHSEHSNRRSDQFTLFSSRNGRSVEKCKEFLLKQMVQYARGFHHADEINHVPFQWCFEDEGPSVSRGLQYGDEIPSLSRKKYNVAPSRSSQWHYGPQTALSSRRPDYGDEIPSLSLHYGYRDRTHLRSGNWCHDAEARIPSRYQQGTSHGNGHSRNCFSRINTNEQAKVITSKHTFAKPRMINRNCSDQHRINMKGNRWRNSEDLMDQVRGPRANKLNNASVSSTVKDITSPLIR…
	ZmECT31	XP_035820779.1	MVPSEPQTVVENKHSTSVGAEELLLTKDESTSTTVVQGAGSLMSPKGVQEEASFMGKGKGGEQQLGYQPNVYVSQPHTPFSGGYSNHLDQWEGYPYAVTYGAYSPLSAIGDSHTYFSLLCPLSRPCYQPPASPNMRYSSPVTPSFYQPFGSFNGVPMQPSSFPGFFGQGNIPLTSRMHQESMSNSGSHKAFQQGGKFGGSTQSWSTASCKFGTFKDEKCSPDFLNEQCRGPRATKTRKEVGSSSTEDKNKNVLPIADSDKYNHPGFVTEYKDARFYVIKSYTEDHIHKSIKYNVWASTPRGNRKLNAGYHEAKAKEDHCPIFLFFSVNSSGHFCGVAEMIGPVNFDKSVDYWQNERWNGQFPVKWHIVKDVPNNIVRHIILENNENKRVTNSRDTQEVK…
	ZmCPSF30-1	XP_020393907.1	MDDGDGGLSFDFEGGLDSAPAAGGPVPSSTDPGAGGGDGPGMHGRGRGRGSYRQTVCRHWLRGLCMKGEACGFLHQFDKARMPVCRFFRDFGECREPDCAYKHSYDDVKECNMYKMGFCPNGPNCRYKHIKLPGPPPSVEEVLQKILQMRSFNRYSQNRNSNYNQQGERPQHPQGSALPNQNSAENATAAAPPAGGQQAQTLNQQPPQQQQKPNTNDQAQGVSNGHQATRIATPLPQGPSRYFIVKSCNRENLEISVQQGIWATQRSNEAKLNEAFESTENVILIFSINRTRNFQGCAKMTSRIGGYIGGGNWKSAHGTAHFGRNFSMQWLKLCELSFQKTHHLRNPYNDNLPVKISRDCQELEPFVGEQLASLLYLEPDSELTAMLIAAEAKREEEKA…
	ZmCPSF30-2	XP_020394913.1	MDDSDGGLSFDFEGGLDSAPASGGGGPVPSSTDPGAGVGGGGDGLGMHGRGRGRGSYRQTVCRHWLRGLCMKGEACGFLHQFDKARMPVCRFFRDFGECREPDCAYKHSYDDVKECNMYKMGFCPNGPNCRYKHIKLPGPPPSVEEVLQKILQMRSFNRYSQNRNNNYNHQGERPQHPQGSGLPNQNSAENATAVDPPAGGQQAQTLNQQPPQQQQKPNTNDQAQGVSNGHQATRIATPLPQGPSRYFIVKSCNRENLEISVQQGIWATQRSNEAKLNEAFESTENVILIFSINRTRNFQGCAKMTSRIGGYIGGGNWKSAHGTAHFGRNFSMQWLKLCELSFQKTHHLRNPYNDNLPVKISRDCQELEPFIGEQLASLLYLEPDSELTAMLIAAEAKR…
Triticum aestivum	TaMTA-A	TraesCS6A02G254900.1	MEAKADVAAGGGDDLSTMREQCRSMEEAISFRREAQLGLVGSLQHLVPDLVPSLDRSLRLIAAFNDRPFTPTPNPNAGDPQNPSLKPHHRRTVPDPARSTRRKTSPGSSPASAAVGGAAPGGLDAVRTMVAVFLLELIPFAEIDAAVLARRLQAESSSASDAERAALADLATELGGSVPAAVALALRRIAEDSGGVQIEEAMIGGKQMMMVWAIDRSKLLKELPESATLLSPQPPPIPQATSSETDANSAIIPRPPPPHQQQQPDMWAHSMPPMFPRPRGMTMPGMQRMMPGLMPLQRPFMAPSPGPSPTQQNQRTEEEDLKDLEVLLSKKTYKEKQNTKTGEELLDLIHRPTAKETAVAAKFKTKGGSQLKEYCTNLTKEDCRRQSGSFVSCAKVHFR…
	TaMTA-B	TraesCS6B02G270600.1	MEAKADVAADLSTMREQCRSMEEVISFRREAQLGLVGSLQHLVPDLVPSLDRSLRLIAAFNDRPFTPTPNPNAGDPQNPSLKSHHRRAIPDPARSTRRKTSPGSSPASAAVGGAAPGGLDAVRTMVAVFLLELIPFAEIDAAVLARRLQAESSSASDAERAALADLATELGGSVPAAVALALRRIAEDSGGVQIEEAMIGGKQMMMVWAIDRSKLLKELPESATLLSPQPPPLPQATETDTNSAIIPRPPPPHQQQQPDMWAHSMPPMFPRPRGMTMPGMQRMMPGLMPLQRPFMAPSSGPSPTQQNQRTEEEDLKDLEVLLSKKTYKEKQNTKTGEELLDLIHRPTAKETAVAAKFKTKGGSQLKEYCTNLTKEDCRRQSGSFVSCAKVHFRRIIAPH…
	TaMTA-D	TraesCS6D02G236200.1	METKADVAAAGGDDLSTMREQCRSMEEAISFRREAQLGLVGSLQHLVPDLVPSLDRSLRLIAAFNDRSFTPTPNPNAGDPQNPSLKPHHRRAVPDPTRSTRRKTSPGSSPASAAVGGAAPGGLDAVRTMVAVFLLELIPFAEIDAAVLARRLQAESSSASDAERAALADLATELGGSVPAAVALALRRIAEDSGGVQIEEAMIGGKQMMMVWAIDRSKLLKELPESATLLSPQPPPIPQATSSETDANTAIIPRPPPPHQQQQPDMWAHSMPPMFPRPRGMTMAGMQRMVPGLMPLQRPFMAPSPGPSPTQQNQRTEEEDLKDLEVLLSKKTYKEKQNTKTGEELLDLIHRPTAKETAVAAKFKTKGGSQLKEYCTNLTKEDCRRQSGSFVSCAKVHFR…
	TaMTB-A	TraesCS4A02G413300.1	MDGSKSNAEEDDYHVIGDLRSPKIPRRSPDGSKERDDRKGWDSSRSETSADRADTRDGGYSSDHNKHGREKEMIHGHADESGGIRKGVDSSSSRGGRSDEDINERRGSAMAENINEDGRPADQSHQKEEILGHTVEYGHESKGGVEKEETSPRVGNDGWESSGDRRNRDAPPSQIPDTPDRGRDSSWNVKTQEVEGSEQYSRSRQLRDPKEANVSEWRSTQERLDGTSFQGRAGYRQDSRGRSESFRGSSTYGNRYDRSDSIEIRPNSNFDFGREGSVSGRRSDVGAPGTTDDSSTNHPEADQSGGTSMVSPFTQQGPKGDRSSRGRGRPTGRDSQRIGVPVPLMPPPSFGALALPPGQMQHMGPNIPHSPGPPLLPGVFMPPFPGPMVWPGAGGVDVN…
	TaMTB-B	TraesCS4B02G314000.1	MDGSKSNAEEDDYHVIGDLRSPKIPRRSPDGSKDRDFDRREREDRKGWDSSRSETSADMADTRDGGYSSDHNKHGRETEMIHDHADESGGIRKGVDSSSSRGGRSDEDINERRGSAMAENINEDSRSVDQSHQKEEILGHTVEYGHESKGGVEKVETSPRVGNDGWESSGDRRNRDAPPSQIPDTPDRGRDSSWNVKTQEVEGSEQYSRSRQLRDPKEANVSEWRSTQERLDGTSFHGRAGYRQDSRGRSESFRGSSTYGNRYDRSDSIEIRPNSNFDFGREGSVSGRRSDVGAPGTTDDSSTNHPEADQSGGTSMVSPFTQQGPKGDRSSRGRGRPNGRDSQRIGVPVPLMPPPSFGALTLPPGQMQHMGPNIPHSPGPPLLPGVFMPPFPGPMVWPG…
	TaMTB-D	TraesCS4D02G311200.2	MEQIRRRKLIQSPEALTEQSSSVPWRRRLATKALERFRGGRRGRTAGVAATTATTWNLKVPAKASQLGCNLRKRGSNNCSCLMDGSKSNAEEDDYHVIGDLRSPKIPRRSPDGSKDRDFDRRERDDRKGWDSSRSETSADRVDTRDGGYSSDHNKHGRETEMIHDHADESVGIRKGVDSSSSRGGRSDEDINERRGSAMAENINEDSRSVDQSHQKEEILGHTVEYGHESKGGVEKVETSPRVGNDGWESSGDRRNRDAPPSQIPDTPDRGKDSSWNVKTQEIEGSEQYSRSRQLRDPKEANVSEWRSTQERLDGSSFHGRAGYRQDSRGRSESFRGSSTYGNRYDRSDSIEIRPNSNFDFGREGSVSGRRSDVGAPGTTDDSSTNHPEADQSGGTSMV…
	TaMTC-A	TraesCS4A01G040800.1	MDASDELRSLEATGIYRLAGSPAAFVDPVRLLGESYRRFRLVPSAYYSRSFGPSRQGGEGTAPSPDRKKRKRKRQPKPRELNAVERIAEARHQEARPLLIRAHNSLLETKDLLEFLPGMIKGDECLPNVETSSENNFVELGASWRAPFYEMTICFQKPLGQVKAGTCNVQKRSSPLFNRIVSVEENDEAEGEFQSRLYILPKGSCFMMTDFTHVRDLIPDNPNIGYNLIVIDPPWENGCVRQKEVYPTLPNRNLLYLPVQELAHPAGALLVLWITNREKLRRFVEEELLPSWGVKDPTEFYWLKVKSDGSLIGDLDLFHHRPYECLLLGYINNREAESGSKFKVLQGSQVIMSVPGAHSRKPPLQKILSEYIPGPKPPRCIELFARELGSGWTSWGNEP…
	TaMTC-B	TraesCS4B01G261500.1	MEPSDELRLLEATGIYRLAGSRAAFLDPVRLLGESYRRFRLVPSAYYSRSFGPSRQGGEAQAEGTAPSPDRKKRKRKRQPKPRELNAVERIAEARHQEARPLLISAHNSLLEAKDLLEFLPGMIRGDECRPNVETSSENNFVELGGSWRAPFYEMTICFQNPHGQDEAGTCGVQKRSSPLFNRIVSVEENDEAEGEFQSRLYILPKRSCFMMTDFTHVRDLIPDNPNIGYNLIVIDPPWENGCVRQKEAYPTLPNRNLLYLPVQELAHPAGALLVLWITNREKLRRFVEEELLPSWGVKDPTEFYWLKVKSDGSLIGDLDLFHHRPYECLLLGYINNRESESGLKFKVVQGSQVIMSVPGAHSRKPPLQKILSEYIPGPKPPRCIELFARELGSGWTSW…
	TaMTC-D	TraesCS4D01G261800.1	MDASDELRSLEATGIYRLAGSRAAFVDPVRLLGESYRRFRLVPSAYYSRSFGPSRQGGEAQAEGTAPSPDRKKRKRKRQTKARELNAVERIAEARHQEARPLLISAHNSLLDAKYLLEYLPGMIKGDECRPELETSSENNFVELGGSWRAPFYEMTICFQKPLGQDEAGTCDVQKRSSPLFNRVVRVEENGEAEGEFQGRLYVLPKGSCFMMTDFTHVRDLIPDNPNTGYNLIVIDPPWENGCVRQKEAYPTLPNRNLLYLPVQELAHPAGALVVLWITNREKLRRFVEEELLPSWGVKDPTEFYWLKVKSDGSLIGDLDLFHHRPYECLLLGYINVNREAESGSKFKVLQGSQVIMSVPGAHSRKPPLQKILSEYIPGPKPPRCIELFARELGSGWTS…
	TaVIR-A	TraesCS7A02G338200.1	MGRPEPVVLFAQTILHSQLDEYVDEVLFSEPVVITACEFLEQNAAPSTPNISLVGATSPPSFALEVFVHCDGESRFRRLCLPFLYSHSSSNVLEVEAIVTNHLVLRGTYCSLTLVIYGNTAEDLGQFNIELGLDHSLANVVSSPSEGKFEDLPPALRSSKFKFEESLSSIKPLSFQSTDLDLSLEVKKILYLALKMHQIPNVENLIPDLGSAVISAVSKYVTNSNCMPHSWNQDLADGFSKSNLDPQESNNVHTEASNELFEIWKNVHSVAATRFGDDDVFAIELEELPTTKTIFELFNSSFPYYRNCSLLDLQCPSQNNWLVMSLSLVLLICSSKESCFYFVDAGGMEQIINLLCWKTPRSTATTLLLLGIVENATRHGVGCEAFLGWWPRSDRNSIP…
	TaVIR-B	TraesCS7B02G249400.1	MGRPEPVVLFAQTILHSQLDEYVDEVLFSEPVVITACEFLEQNAAPSTPNISLVGATSPPSFALEVFVHCDGESRFRRLCLPFLYSHSSSNVLEVEAIVTNHLVLRGTYRSLTLVIYGNTAEDLGQFNIELGLDHSLANVVSSPSEGKFEDLPPALRSSKFKFEESLSSIKPLSFQSTDLDLSLEVKRILYLALKMHQIPNVENLIPDLGSAVISAVSKYVTNSNCMSHSWNQDLADGFSKSNLDPQESNNVHTEASNELFEIWKNVHFVAATRFGDDDGFAIELEELPMTKTIFELFNNSFPYYRNCSLLDLQCPSQNNWLVMSLSLVLLICSSKESCFYFVDAGGMEQIINLLCWKTPKSTATTLLLLGIVENATRHGVGCEAFLGWWPRSDRNSIP…
	TaVIR-D	TraesCS7D02G345400.1	MGRPEPVVLFAQTILHSQLDEYVDEVLFSEPVVITACEFLEQNAAPSTPNISLVGATSPPSFALEVFVHCDGESRFRRLCLPFLYSHSSSNVLEVEAIVTNHLVLRGTYRSLTLVIYGNTAEDLGQFNIELGLDHSLANVVSSPSEGKFEDLPPALRSSKFKFEESLSSIKPLSFQSTDLDLSLEVKKILYLALKMHQIPNVENLIPDLGSAVISAVSKYVTNSNCMPHSWNQDLADGFSKSNLDPQESNNVHTEASNELFEIWKNVHSVAATRFGDDGFAVGLEELPTTKTILELFNNSFPYYRNCSLLDLQCPSQNNWLVMSLSLVLLICSSKESCFYFVDAGGMEQIINLLCWNTPKSTATTLLLLGIVENATRHGVGCEAFLGWWPRSDRNSIPT…
	TaFIP37-A	TraesCS7A02G234600.1	MADPPSPRLDEDDTFGRDFNASPSRNAAPARSGEKRQFGDLDDDEDDVFASKKGKTKVEESAPGAATGMILSLRESLQTCKENLESNQVELEAAKSEIQKWHSAFQNIPAVPAGTNPEPVSVVTYLNNLKSSEESLKEQLEKAKKREAAFIVTFAKREQEIAELKSAVRDLKTQLRPPSMQTRRLLLDPAIHEEFTRLKNLAEEKEKKIKELQENVAAVNFTPSSKHGKMLMAKCRTLQEENEEIGAMASEGKIHELGMKIAVLKTQNNELRNQFDGLYKHMDGLTNDVERSNEMVSILQEELEAKDVELARLKEMLSQKEATEDDAVVEEREEAANDMNASSDPQPIKAES.
	TaFIP37-B	TraesCS7B02G132800.1	MADPPSPRLDEDDTFGRDFNASPSRNAAPARSGTLREKRQFGDLDDDEDDVFASKKGKTKVEESAPGAATGMILSLRESLQTCKENLESNQVELEAAKSEIQKWHSAFQNIPAVPAGTNPEPVSVITYLSNLKSSEESLKEQLEKAKKREAAFIVTFAKREQEIAELKSAVRDLKTQLRPPSMQTRRLLLDPAIHEEFTRLKNLAEEKEKKIKELQENVAAVNFTPSSKHGKMLMAKCRTLQEENEEIGAMASEGKIHELGMKIAVLKTQNNELRNQFDGLYKHMDGLTNDVERSNEMVSILQEELEAKDVELARLKEMLSQKEATEDDAVVEEREEAANDMNASSDPQPIKAES.
	TaFIP37-D	TraesCS7D02G234600.1	MADPPSPRLDEDDTFGRDFNASPSRNAAPARSGEKRQFGDLDDDEDDVFASKKGKTKVEESAPGAATGMILSLRESLQTCKENLESNQVELEAAKSEIQKWHSAFQNIPAVPAGTNPEPVSVVTYLNNLKSSEESLKEQLEKAKKREAAFIVTFAKREQEIAELKSAVRDLKTQLRPPSMQTRRLLLDPAIHEEFTRLKNLAEEKEKKIKELQENVAAVNFTPSSKHGKMLMAKCRTLQEENEEIGAMASEGKIHELGMKIAVLKTQNNELRNQFDGLYKHMDGLTNDVERSNEMVSILQEELEAKDVELARLKEMLCQKEATEDDTVVEEREEAANDMNASSDPQPIKVES.
	TaHAKAI-A	TraesCS1A02G164400.1	MLQIRLSKIGSSDSGAAASGAAAGASGGAPAKSAAAAAGGAPESVTVACPDHLVIADLAVAKSLGAVTNSAIAATRAIGRRSRRPLGERVHICSRCEFPIAIYGRLIPCEHAFCLACARSDSSCYLCDERIQKIQTVKMMEGIFICAAPMCLKSFLKKAEFMSHVPEAHANLLQTNTEKEERNEPDAPNISRASGGDAQRQSQMPEISTARAPPRRGVSPTSSSHMQEREDRSRYHQSREREHTPLRPPMLSKPPSFHGRHYPPGDTQSENNTPQGFDRPYSWAHDGTPGATPLRQEPDHGTQDKQQVMPNSPFMFSPMHPHQQNFMMHMNMNQPLIPNASFSYPVQQDGNPQYFNAPFQMQLQDAGSDQGSVSVPEGLQRPWGMGLMGNPSQGGGGMA…
	TaHAKAI-B	TraesCS1B02G181200.1	MLQIRLSKIGSSDSGAAASGAAAGASGGAPAKSAATAAGGAPESVTVACPDHLVIADLAVAKSLGAVTNSAIAATRAIGRRSRRPLGERVHICSRCEFPIAIYGRLIPCEHAFCLACARSDSSCYLCDERIQKIQTVKMMEGIFICAAPMCLKSFLKKAEFMTHVPEAHANLLQTNTEKEEHNEPDAPNISRASGGDAQRQSQMPEISTARAPPRRGVSPTSSSHMQEREDRSRYHQSREREHTPLRPPMLSKPPSFHGRHYPPGDTQSENNTPQGFDRPYSWAHDGTPGATPLRQEPDHGTQDKQQVMPNSPFMFSPMHPHQQNFMMHMNMNQPLISNASFSYPVQQDGNPQYFSAPFQMQLQDAGSDQGSASVPEGLQRPWGMGLMGNPSQGGGGMA…
	TaHAKAI-D1	TraesCS1D02G150900.1	MLQIRLSRIGSSDSGAAASGAAAGASGGAPAKSAAAAAGGAPESVTVACPDHLVIADLAVAKSLGAVTNSAIAATRAIGRRSRRPLGERVHICSRCEFPIAINGRLISCEHAFCLACARSDSSCYLCDERIQKIQTVKMMEGIFICAAPMCLKSFLKKAEFMTHVPEAHANLLQTNTEKEERNEPDAPNISRASGGDAQRQSQMPEISTARAPPRRGVSPTSSSHMQEREDRSRYHQSREREHTPLRPPMLSKPPSFHGRHYPPGDTRSENNTPQGFDRSYSWAHDGTPGATPLRQEPDHGTQDKQQVMPNSPFMFSPMHPHQQNFMMHMNMNQPLIPSSSFSYPVQQDGNPQYFSAPFQMQLQDAGSDQGSASVPEGLQRPWGMGLMGNPSQGGGGMA…
	TaHAKAI-D2	TraesCS1D02G161400.1	MLQIRLSKIGSSDSGAAASGAAAGASGGAPAKSAAAAAGGAPESVTVACPDHLVIADLAVAKSLGAVTNSAIAATRAIGRRSRRPLGERVHICSRCEFPIAIYGRLIPCEHAFCLACARSDSSCYLCDERIQKIQTVKMMEGIFICAAPMCLKSFLKKAEFMSHVPEAHANLLQTNTEKEERNEPDAPNISRASGGDAQRQSQMPEISTARAPPRRGVSPTSSSHMQEREDRSRYHQSREREHTPLRPPMLSKPPSFHGRHYPPGDTQSENNTPQGFDRPYSWAHDGTPGATPLRQEPDHGTQDKQQVMPNSPFMFSPMHPHQQNFMMHMNMNQPLIPNSSFSYPVQQDGNPQYFSAPFQMQLQDAGSDQGSASVPEGLQRPWGMGLMGNPSQGGGGMA…
	TaALKBH1	TraesCS2A02G436700.1	MAKSGYTRPPPTAEDAAALPAPSAVLYVANCGPAVGLTHDDVAAAFGAFGEVEAVSAADDSGARVIVRFREPAAAGAAMAALHGRPCARLAGRVLHMRYSVPAPPKAPVAVSAPPVALSSSELGIPGVHLVQEFVTAAEEQELLAAVDSRPWKRLAKRRVQHYGYEFLYETRNVDSKQFLGELPSFVSKILDKIVTFPGVKNCTGKLVDQLTVNEYPCGVGLSPHIDTHSAFEEMIFSLSLAGPCIMEFRQYPKGSWRAPSVVNGTDEGSIQDPQCIRKSVFLPPRSMLLMSGEGRYAWHHYIPHHKIDDVAGQVIKRNSRRVSFTLRKVRMGLCECEYGQFCDSQSK.
	TaALKBH2	TraesCS2A02G568300.1	MSTPTPALLTDEGMARVRRKKDFRHMERVDGRMLNVLQGLELHANVFSPDEQAKIVACVLDLQDQGRRGRLRERTYSEPRKWMRGKGRATIQFGCCYNYAADRDGNPPGIVRDEAVDPLPPLLAAMARRLVLWRVLPPSCVPDSCIVNVYDVDDCIPPHVDHHDFLRPFCTASFLTEAPILFGKDMRVVAPGEFSAAASIPLPVGSVLVLAGNGADVAKHCVPAVPAKRISITFRKMDASKVPFGFRPDPLLQSLAAAVVRPAMTAASAPPNRAAWEQSNGEAAKHAAPQQQHQPAAPLYKAAAAVRAGQTQSPGGGVSFSLSTDEFPALGASPASGRRPGRR.
	TaALKBH3	TraesCS2B02G456500.1	MAKSGYTRPPPVAEDTAALPAPSAVLYVANCGPAVGLTHDDVAAAFGAFGEVEGVSAADDSGARVIVRFREPAAAGAAMAALHGRPCGRLSGRVLHIRYSVPAPPKAAVAVSAPPVALSSSELGIPGIHLVQEFVTAAEEQELLAAVDSRPWKRLAKRRVQHYGYEFLYETRNVDSKQFLGELPSFVSKVLDKIVTFPGVKNCTGKLVDQLTVNEYPCGVGLSPHIDTHSAFEEMIFSLSLAGPCIMEFRQYPKGSWRAPSVVSGADEGSIQDPQCTRKAVFLPPRSMLLMSGEGRYAWHHYIPHHKVDDVAGQVIKRNSRRVSFTLRKVRMGLCECEYGQFCDSQSK.
	TaALKBH4	TraesCS2B02G628500.1	MSTPTPALLPDEGMARVRRKKDFRHMERVDGRMLNNLQDLELHANVFSPDEQAKIVACVLDLQDQGRRGRLRERTYSEPRKWMRGKGRATIQFGCCYNYAADRDGNPPGIVRDEAVDPLPPLLAAMARRLVLWRVLPPSCVPDSCIVNVYDVDDCIPPHVDHHDFLRPFCTASFLAEAPILFGRDMRAVAPGEFSAAASIPLPVGSVLVLNGNGADVAKHCVPAVPAKRISITFRKMDASKVPYGFRPDPLLQSLAAAAVRPAMTAASAPPNRAAWEQSNGEAAKHATPQAQRQQPAAPLYQAAAAVRAGQTQSQSPGGGVPFSLSTDEFPALGASPASGRRPGRR.
	TaALKBH5	TraesCS2D02G433200.1	MAKSGYTRPPPVAEDAAALPAPIAVLYVANCGPAVGLTHDDVAAAFGAFGEVQGVSAADDSGARVIVRFREPAAAGAAMAALHGRPCGRLSGRVLHIRYSVPAPPKAPVAVSAPPVALSSSELGIPGIHLVQEFVSAAEEQELLAAVDSRPWKRLAKRRVQHYGYEFLYETRNVDSKQFLGELPSFVSKILEKIVTFPGVKNCTGKLVDQLTVNEYPCGVGLSPHIDTHSAFEEMIFSLSLAGPCIMEFRQYPKGSWRAPSVVSGTDEGSIQDPQCIRKAVFLPPRSMLLMSGEGRYAWHHYIPHHKIDDVAGQVIKRNSRRVSFTLRKVRMGLCECEYGQFCDSQSK.
	TaALKBH6	TraesCS2D02G579000.1	MSSLLPDEGMARVRRKKDFRHMERVDGRMLNILQGLELHANVFSPDEQARIVACVLDLQDQGRRGRLRERTYSEPRKWMRGKGRATIQFGCCYNYAADRDGNPPGIVRDESVDPLPPLLAAMARRLVLWRVLPPSCVPDSCIVNVYDVDDCIPPHVDHHDFLRPFCTASFLAEAPILFGRDMRVVAPGEFSAAASIPLPVGSVLVLAGNGADVAKHCVPAVPAKRISITFRKMDASKVPFGFRPDPLLQSLAAAVVRPAMTAASAPPNRSAWEQGQGEPAKHATPQQQQQQPAAPLYQAAAAVRAGQTQSQSPGGGVPFSLSTDEFPALGASPASGRRPGRR.
	TaALKBH7	TraesCS2D02G579400.1	MSTLLPGEGMARVRRKKDFRHMERVDGRMLNVLQGLELHANVFSPDEQAKIVTCVLDLQDQGRRGRLRERTYSEPRKWMRGKGRATIQFGCCYNYAADRDANPPGIVRDESVDPLPLLLAAMARRLVLWRVLPPTCVPDSCIVNVVVAALSHVGLEDMRVVAPGEFSAATSIPLPVGSVLVLNGNGADAAKHCVPAVPAKRTPSRSGRWTPPIKVPFGFRPDPLLQSLAAAAVRPAAARSAPPSRAAWEQSNGEAAKHATPLQHQPAAPLYQAAAARAGQTKSRSPGGGGPFSLSTDEFPALGASPASGRRPGRR.
	TaALKBH8	TraesCS3A02G028300.1	MYAETEPGGAAERTAFRRAEKQYKLYKPPSRKGRSKSRGKQAGGGGFGGGGDLSAVVDFHALLAAGEGELPAGIRRCDRAGFHLPVFCFLDRPGFYFIPGALSTEEQCYWIRESLKTFPQPPNRTNLTATYGPISDLFIAAKNQKILVEVQSSNGQERIEQNNVGENAHPGKFKFVDGSEIQKEERPKSTMAAALVRKLRWSTLGLQFDWSKRNYDVSLPHNKIPDDLATLAKKMAVPAMPSGEEFTAEAAIVNYYGPSDMLGGHVDDMEADWTKPIVSISLGCKCIFLLGGKTRDEAPTPMFLRSGDIVLMAGEARERFHGVPRIFTEGDQQDISGLVSELSDDDDRFILDYIHNSRININIRQVY.
	TaALKBH9	TraesCS3B02G018500.1	MYAETEPGAAAERTAFRRAEKQYKLYKPPSRKGRSNSRGKPAGGGGGGDLSAVVDFHALLAAGGGELPAGIRRCDRAGFHLPVFCFLDRPGFYFIPGALSTEEQCYWIRESLKTFPQPPNRTNLTATYGPIFDLLIAAKNQKILVEVESSSGKPRDEQNNVGENAHPGKFNFVDGSEIQKGERPKSTTAAALVRKLRRWSTLGLQFDWSKRNYDVSLPHNKIPDDLAALAKKMAVPAMPFGEEFAAEAAIVNYYGPSDMLGGHVDDMEADWTKPIVSISLGCKCIFLLGGKTRDEAPTPMFLRSGDIVLMAGEARERFHGVPRIFTEGDQQDISGLVSELSDDDDRFILDYIHNSRININIRQVY.
	TaALKBH10	TraesCS3B02G113400.1	MEEKATQKAAAEGNPSPELCLRIPGDYAVGSIPTVLYVPDFISQTEQAQLLHHIYQAPAPKWKILKNRRLQNWGGVVHEKGLLPQALPPWLTKITGRICQWTGLFPSAINHVLINEYHPNQGIMPHQDGPAYFPVVAIISLASAVVLDFTPHGKLRGLEHTHLQNTQSDELQESNGSYKVEGMKEAGPASSSLLLMPCSLLIFKDQAYTDFLHGIQDNELHNLDKVANVSQCPQFKHLSHDYSPGKADSSVSSEPSGTFRRTTTRVSLTCRLVLNVHSKLFKY.
	TaALKBH11	TraesCS3D02G017600.1	MYAETEPGAAAERTAFRRAEKQYKLYKPPSRKGRSKSRGKQAGGGGFGGGGGGGDLSAVVDFHALLAAGKGELPAGIRRCDRAGFHLPVFCFLDRPGFYFIPGALSTEEQCYWIRESLKTFPQPPNRTNLTATYGPISDLLIAAKNQKILVEVESSSGKPRDEQNNVGENAHPGKFKFVDDSEIQKEERPKSTMAAALVRKLRWSTLGLQFDWSKRNYDVSLPHNKIPDDLATLAKKMAVPAMPSGEEFTAEAAIVNYYGPSDMLGGHVDDMEADWTKPIVSISLGCKCIFLLGGKTRDEAPTPMFLRSGDIVLMAGEARERFHGVPRIFTEGDQQDISGLVSELSDDDDRFILDYIHNSRININIRQVY.
	TaALKBH12	TraesCS3D02G098200.1	MAGRRPPRPFYLPAVPAQNLCPRAGLKNTARPGLPLTNDFREVARASSAEAAMEEKATQKAAAEGNPSPELCLRIPGDYAVGSVPTVLYVPDFISQTEQSQLLHHIYQAPAPKWKILKNRRLQNWGGVVHEKGLLPQALPPWLTKITDRICQWTGLFPSAINHVLINEYHPNQGIMPHQDGPAYFPVVAIISLASPVVLDFTPHGKLRELEHTYLQNTQSDELQESNGSYKVEGTKEAGPASSSLLLMPCSLLIFKDQAYTDFLHGIQDNELHNLDKVANISQCPQFKHLSHDYSPGKADSSASSEPSGTFRRTTTRVSLTCRLVLNVHSKLFKF.
	TaALKBH13	TraesCS4A02G378300.1	MAQEDELAAAAAEEAAADEDGEEGEEEEAGGAGRPRARLTREQRELHRFRNVLRKDDFICLERVKGSLVNILAGLELHAGVFSTAEQKRIVDCVYGLQEMGKRGELGDRTYTEPEKWMRGKGRVTIQFGCCYNYATDRKGNPPGIIRTFVSDPIPELFKVMIKRLVRWRILPTDCVPDSCIVNMYDPGDCIPPHIDSHDFVRPFCTVSFLSECNILFGSSLKIAGPGEFTGSFAIPLPVGSVLVINGNGADVAKHCVPAVPSKRISITFRKMDPAKRPFSFKDDPELLNITPLEAPAAPETSRSLDEGKGKQLGAQTRDPGSRSSRSRKSKGRTTPAGKAGWGGILGDQPPQHPQSPISSVSSDRERDSIGRSREPRYPPSSDRERDSVERPREPRHPR…
	TaALKBH14	TraesCS5A02G470000.1	MAGGRGRGRGDGRNPATSSSSSSSRQRKARGSRDFGPETERSLEPQKEGPSSSSPSVSSKKPQMVTPVLPKSLDSPVQPRKPLNSPLMMAKQVHPPKSQYPLVQTVASIQISKPLNSSSASCGSGTVGSLDSPVQPWKSLDSPLMMAEQVQPPKSQDSLVQMVASMQLSKPLDSSSASTGSGAVGSDLGAAPFDICMGNSKGIFKLNRPLHEINKEKRLRERELSNSAAPPQRLRPGMVLLKNFLKLDDQVEIIKLCRELGVGTGGFYQPGYREGGKLSLRMMCLGKNWDPDSRSYGDIRPFDGAQPPQMPQELTKFVEEAIKASHDFLKQRGKGATEPSVELPQMSPDICIVNFYTTGGKLGLHQDKDEDESSLEKRLPVVSFSLGDTAEFLYGDDRD…
	TaALKBH15	TraesCS5B02G482500.1	MAGGRGRGAGRNPAPSSSSSSSSSRHRKPRSSREFGHESPLQSQKEGSSSSSPSVSSKKSPQQIVTPVLPKSLDSPVQPPKSLDSSLMMAEQVQPLVQRAASIQLSKPLDSSSASCVSGTVGSDLGAAPFDICMGNSKGIVILKHGLLEINREKRRAKELSNIAPVQHLRPGMVLLKNFLKPDDQVKIIKHCRDLGVGPGGFYQPGYREGGKLSLRMMCLGKNWDPDSGKYGDIRPFDAAQPPKIPEELTKLVEDAIKASHEFLEQRGKGATKPAVELPLLSPDICIVNFYTTSGKLGLHQDKDEEESSIAKGLPVVSFSLGDTAEFLYGDVRDEDKASKIKLESGDVLIFGGQSRRIFHGVSSITPKSAPLWVTDKANLRPGRLNLTFRQYKD.
	TaALKBH16	TraesCS5D02G482900.1	MAGGRGGRGRGGGRNPATTSSSSSSGRHKYRVSREFGHESPLQSQKEGSSSSSPSVSSKKSPQQMVTPVLPKSLDSPVEPPKSLDSQKEGPCSSSPSVSSKRSQMGTPVLPKSLDSPVQPPKSLYSPLMMAKQVHPPKSQDPLVQTVASIQISRPPEYSSASCGSGAVGSLDSPVQPWKSLDSSLMMSEQVQQPKSQDSLVQMVASIQLSNPLDSSSASTGSGAVGSDLGAAPFDICMGNSKGIFKLNRPLHEIKREEKRLRARELSNSAAQLQHLRPGMVLLKSFLKPDDQVEIIKLCRELGVGTGGFYQPAYRDGGKLSLRMMCLGKNWDPDSRSYGDIRPYDGAQPPQMPQELTKFVEEAIKASHDFLKQRGKGATDPAVELPLMSPDICIVNFYT…
	TaALKBH17	TraesCS6D02G314200.2	MVTVAAAAASYDDEVHSRAALREAFGDSSDSDSDAPRGAASTPPVHGAGRERWRWAAVAGVRGLWLCAAFLSPDEQSRLLAAIQREEWFTDAHNQAMRFGDLPPWAVELSALVREAICVGGVDASVGAGWMNEDEDACPLPSDLLWREPLFDQLIANRYKPGEGICAHVDLMRFDDGIVIVSLESACVMRFSQEGAACDTQKHGESECTNVPVYLNPGSLVVMSGDARYHWKHEINRKPGAQLWNGSELEQHRRTSVTLRKLRASPN.
	TaALKBH18	TraesCS7A02G081300.1	MAAGDGADPMELVRGQYDADELAIAGEFLTTWLPFLSAGLCPSCVGSLRGRVASLLPPPPPPTPRAEEPAPPPPVERVVATGWDSDPAAPRHLPFEPSGWDSDPPPPPPQRQQAEAEKPRMSWADMAQEDELAAAAAAADDDGEEGEEEEAGGAGRPRARLTREQRELHRFRNVLRKDDFICLERVKGQLVNILAGLELHAGVFSTAEQKRIVDCVYGLQEMGKRGELGDRTYTEPEKWMRGKGRVTIQFGCCYNYATDRKGNPPGIIRTFVSDPIPELFKVMIKRLVRWHILPTDCVPDSCIVNMYDPGDCIPPHIDSHDFVRPFCTVSFLSECNILFGSSLKIAGPGEFTGSFAIPLPVGSVLVINGNGADVAKHCVPAVPSKRISITFRKMDPAKR…
	TaALKBH19	TraesCS7A02G215100.1	MASRLRLGQPSPNPGPSPSPSPGEGKIEEGEGRKPEPRREVTDLGGGSEVVHIPRFMARERAWELFEHLDKRIPWTRPTIRVFGRSVVQPRDTCYVADKGLTDLRYSGHQPHAHSWDDFPVLKDILKEVHEALPGSHFNSLLLNRYKGCSDYVSWHADDEPLYGPTPEIASVTFGCEREFLLRKKPANTQSQAAGESGETARKRLKVSAPQQHSFLLKHGSLLVMRGYTQRDWQHAVPKRARAASTRINLTFRHVLP.
	TaALKBH20	TraesCS7B02G122300.1	MASRLRLGQPNPNPGLSPSPGERKGEEGEARKPEPRREVTDLGGGSEVVHIPRFMSRETAWEMFEHLDKRIPWTRPTIRVFGRSVVQPRDTCYVADKGLTDLRYSGHQPHAHSWDDFPVLKDILKEVHEALPGSHFNSLLLNRYKGGSDYVSWHADDEPLYGPTPEIASVTFGCEREFLLRKKPTNTKSQAAAGESGETARKRLKASAPQQHSFLLKHGSLLVMRGYTQRDWQHAVPKRARAASTRINLTFRRVLP.
	TaALKBH21	TraesCS7D02G075200.1	MGKRGELGDRTYTEPEKWMRGKGRVTIQFGCCYNYATDRKGNPPGIIRTFVSDPIPELFKVMIKRLVRWRILPTDCVPDSCIVNMYDPGDCIPPHIDSHDFVRPFCTVSFLSECDILFGSSLKIAGPGEFTGSFAIPLPVGSVLVINGNGADVAKHCVPAVPSKRISITFRKMDPAKRPFSFKDDPELLNITPLEAPAAPETSRSSDEGKGKQLGVQTRDPGSRSSRSRKSKGRTTPAGKVGWGGILGDQPPQHPQSPISSVSSDRERDSIGWSREPRYPPSSDRERDSVERPREPRYPRDAPSHGEDLRDRLNRPPHERTPGSGVFFVNNGADSQARGQRMEHRQLQMINRTINDDMDSLSVGSHESSEQPRVSVRTIHNRPRTRINLGW.
	TaALKBH22	TraesCS7D02G217000.1	MASRLRLGQPSPNPGPGPSPGEGKREEGEARKPEPRREVTDLGGGSEVVHIPRFMARERAWELFEHLNKRIPWTRPTIRVFGRSVVQPRDTCYVADEGLTDLRYSGHQPHPHSWHEFPVLKDILKEVHEALPGSHFNSLLLNRYKGGSDYVSWHADDEPLYGPTPEIASVTFGCEREFLLRKKPANTKSQAAGESGETAPKRLKVSAPQQHSFLLKHGSLLVMRGYTQRDWQHAVPKRARAASTRINLTFRHVLP.
	TaECT1	TraesCS1A02G044500.1	MESARAGSERAGTMDSPEPRIEVEQKPVLASNTKEQTIPGKDEKTVKPTISLDSSVINLPSDGQAQAGTSNIGGEHNVVYPQHMYSSQAQPFYYQGSGYENPPNEWDVYPPYAEGLEAGPAVVYNEDPSMMYHGGYGYDPYAHYSPISTPVPAGVSGDGQLYSPQQFSFSAPYYQQPVQPGMPYLSSPTPISQGETMMPIDPTQGAFMADTLSPNSFLFGPRPEWFRSSEGTGSFPSPAASPQPFGGVSGPFGQSNFPMASGMMSPQQKSFFGFGTPGDSYGRGFSHSGGFPQATNYGGPFPGYGMNGRSFIPIDKGRRRGRGNSLLCSCDGPLDFLNEQSRGPRATRPKKQAEDDSKDEKPSVGLNQEPYNRADFVTEYKNARFFIIKSYSEDNVHKS…
	TaECT2	TraesCS1B02G057800.3	MESARAGSERTGTMDSPEPRIEVEQKPVLASNTKEQTIPAKDEKTVKPTISLDSSVINLPSDGQAQAGTSNIGGEHNVVFPQHMYSSQAQPFYYQGPGYENPPNEWDVYPPYAEGLEAGPAVVYNEDPSMMYHGGYGYDPYAHYSPISTPVPAGVSGDGQLYSPQQFSFSAPYYQQPVQPGMPYLSSPTPISQGEAMMPIDPTQGAFMADTLSPNSFLFGPRPEWFRSSEGTGSFPSPAASPQPFGGVSGPFGQSNFPMASGMMSPQQKSFFGFGTPGDSYGRGFSHSGGFPQATNYGGPFPGYGMNGRSFIPIDKGRRRGRGNSLLCSCDGPLDFLNEQSRGPRATRPKKQPEDDSKDEKPSVGLNQEPYNRADFVIEYKNARFFIIKSYSEDNVHKS…
	TaECT3	TraesCS1B02G128700.1	MDLEANSELIFGEEFCFPANATYYPTPYGPTGITLPAELYEHQAIWRCGDQDLHYLGQQAEGTSYSYYVVPDYGIAHSPRGPYPSGHCAIADGRFARSREYLAKTADIACHQPVPIPHYDLPSAAQWGPASTSQTLMCNDSLFIPTDQGQSFPVVPKKGITWNPSLQSTSVSSKKFENHAMLSTVQLHSTDPWKQNLAAGSGTMVPAKLGRALQASRHSLHGGVPPVKSSPQTNPSYNYNASHVGSDLRKMAIAEKFQPSSKPRSYVNGLTGKLSSVCRLNLSKEKQPRGSTSSEIVATSYTSRLRIGNPEGKIIIKTDQYNRDDFEVVYPNAKFFVIKSWGEANVHKSIKYGVWSSGLQGNKKLDSAFRDAQMIAASSSTLCPVFLFFSVNESNHFCG…
	TaECT4	TraesCS1D02G045100.1	MESARAGSERAGTMDSPEPRIEVEQKPVLASNTKEQTIPVKDEKTVKPTISLDSSVINLPSDVQAQAGTSNIGGEHNVLYPQHMYSSQAQPFYYQGPGYENPPNEWDVYPPYAEGLEAGPAVVYNEDPSMMYHGGYGYDPYAHYSPISTPVPAGVSGDGQLYSPQQFSFSAPYYQQPVQPGMPYLSSPTPISQGETMMPIDPTQGAFMADTLSPNSFLFGPRPEWFRSSEGTGSFPSPAASPQPFGGVSGPFGQSNFPMASGMMSPQQKSFFGFGTPGDSYGRGFSHSGGFPQATNYGGPFPGYGMNGRSFIPIDKGRRRGRGNSLLCSCDGPLDFLNEQSRGPRATRPKKQPEDDSKDEKPSVGLDQEPYNRADFVTEYKNARFFIIKSYSEDNVHKS…
	TaECT5	TraesCS1D02G109300.1	MDLEANSELIFGEEFCFPANATYYPTPYGPTGITLPAELYEHQAIWRCGDQDLHYLGQQAEGTSYSYYVVPDYGIAHSPRPRGPYPSEHCAIADGRFARSREYLAKTADIVCHQPVPIPHYDVLPSAAQWGPASTSQTLMCNDSLFIPTDQGQSFPVVPKKGITWNPSLQSTSVSSKKFENHAMLSTVQLHSTDPWKQNLAAGSGTMVPAKLRRALQASRHSLHGGVPPVKSSPQTNPSYNYNASHVGSDLRKMAIAEKFQPSSKPRSYVNGLTGKLSSVCRPNLSKEKQPRGSTSSEIVATSYTSRLHIGNPEGKIIIKTDQYNRDDFEVVYPNAKFFVIKSWGEANVHKSIKYGVWSSGLQGNKKLDSAFRDAQMIAASSSTLCPVFLFFSVNESNH…
	TaECT6	TraesCS2A02G011400.1	MKEAFDPPASAAAATPEADNGGASVFTRKNIWSDAAAEGDDDSLPWPWDGVKSEEDADFLSHANRALSFLDYEAESSECKYATDIGSHVYPKEAMSPQSEYDRQRPYLPLSSCSWDSSSSLEAMSGNRDASGHVMAKGGTKSDIFAPRHDYLTSGPTTGPHMRRSYTEAAKVDCSFDCHSEHHYKGLDRFTPFANCNGQSIECRSEIVDMPRGGRCVDEATSFSSRWCFENGGRGSSLPGGLTYGDEIPSLSSRRCNGSGVLSRSSQWHYGAEISSLSSRQGYGDEIPSLSNQKFNGISRSNHWNYSAEIPSLSRRQSYRDEIPSLSSQKSNGISYPRQWQQYGADIPSFSTRQGYGEEVPTMSHHWRYRDKIPLYSGQRCHDAESRRLSSYQQGPFRG…
	TaECT7	TraesCS2B02G010200.1	MKEAFDPPASVAAATPEAENTASLFTKKNIWSGAAAEGDDDSSPWPCTCPGDGVKSEEDADFLSHANRALSFLDYEAESSECKYATDIGSHVYPKEAMSPRSEYDRQRPYLPLSSCSWDSSSSLEAMSGNRDASGHVMAKGGTKSDIFAPRHDYLTSCPTTGPHMRRSYTEAAKVDCSFDCHPEHHYKGLDRFTPFANCNGQSIECRSEIVDMPRGGRCVDEATSFSSRWCFKNGGRGSSLPGGLTYGDEIPSLSSRRCNGNGVLSRSSQWHYGAEISSLSSRQGYGDEIPSLSNQKFNGISRSNHWNYSAEIPSLSCRQSYRDEIPSLSSQKSNGISYPRQWQQYGADIPSFSSRQGYGEEVPTMSHHWRYRDKIPLYSGQRCHDAEARRLSSYQQGP…
	TaECT8	TraesCS2D02G012200.1	MKEAFDPPASAAAATPEADNGASIFTRKNIWSDAAAEGDDDSSPWPWDGVKSEEDADFLSHANRALSFLDYEAESSECKYATDIGSHVYPKEAMSPQSEYDRQRPYLPLSSCSWDSSSSLEAMSGNRDASGHVMAKGGTKSDIFAPRHDYLASCPTTGPHMRRSYTEAAKVDCSFDCHSEQHYKGLDRFTPFANCNGQSIECRSEIADMPRGGRCVDEATSFSSRWCFENGGRGSSLPGGLTYGDEIPSLSSRRCNGSGVLSRSSQWHYGAEISSLSSRQGYGDEIPSLSNQKFNGISRSNHWNYSAEIPSLSRRQSYRDEIPSLSSQKSNGISYPRQWQQYGADIPSFSSRQGYGEEVPTMSHHWRCRDKIPLYSGQRCHDAEARRLSSYQQGPFRGN…
	TaECT9	TraesCS3A02G199100.2	MEMAPELLYGQNVYVPTAVNSYTYGYAEVGSPMDWYNHQNSLGYDAQDVYFPAFQTDGTQCVYYATPDNGSVHPSYSPYPMDPGYIVDGSYLPQEYVPDADPTCQVVPSSYYIPSVLPYAVDSVLGITATSLHPSSVAFIPSMPAYAVTSTNHVLPSMALVAPKNDVVVNPPVQSTIVSSKQFQNHSMMPIVQLHNSLPMKQELGNGSMVPVKPLHTPQAPTNVLDSPMAAAKHSPKAKLSGNDCFACVGSDPQKWASAEKFQPTSKSSGQLKAHGSSNAEKHSGQRSPAIVAKSYTSRLIVGNSDGTIIIRPDQYNGNDLRVDNPYAKFFVIKSIGEADIHKSIKYGVWSSSSSGNSKLDCAYRDADRIAKRNSTKCPVFLFFSVNGSGHFCGLAEMV…
	TaECT10	TraesCS3A02G267700.1	MEPKPNTALARKPIEEAVDNLTIDASTKASNGNLPAAKDVSSSDAISCISSADAASTAAKDAEMNQVTYMGDQGMCYYGYYYPGSFGGWDENSYYAGSNGLEMQPTVVQAENGSYLCYVPGYENGYTAYSPVVPGNGVDGQYVSKEPYYSAVVPVQDPSTPGMYAQPIAYGPELVPAYTWDPYVLLDGVQGHPVGVHQTNYPTRSNYPSNKHAVPSSKASRSTKYASGTTKGSSSAVDTVPTSANNHPSSKFANKVSGASITKGHLPSSKFVAHTNQGKGSFYQSKGINLNESGRNCNGNEKLKARSKLNEFGDRDVSDKPNDDSKNSLSPGADRFGLSGVQEVNDDIPSLVAVRRDSYNLPDFVTKYEQALFFVIKSYSEDDIHKSIKYNVWASTPNG…
	TaECT11	TraesCS3B02G232300.2	MTPELLYGQNVYVPTAVNSYTYGYAEVGSPMDWYNHRNSLGYDAQDVYFPAFQTDGTQVVYYATPDNGSVHPSYSPYPMDPGYIIDGSYLPQEYVPDTDPTCQVVPSSYYIPSVLPYAVDSVLGITATSLHPSSVAFIPSMPAYAVTSTNHVLPSMALVAPKNDVVVNPPVQSTIVSSKQFQNHSMIPIVQLHNSLPMKQELGNGSMVSIKPLHTPQAPTNVLDRPMAAAKHSPKAKLSGNDCFACVGSDPQKWASAEKFQPTSKSSGQLKAHGSSNAEKHSGQRSPAIVAKSYTSRLIVGNLDGTILIRPDQYNGNDLQVDNPYAKFFVIKSIGEADIHKSIKYGVWSSSSSGNSKLDCAYRDADRIAKRNSTKCPVFLFFSVNGSGHFCGLAEMVGP…
	TaECT12	TraesCS3B02G301100.1	MEPKPNTALAHKPIEEAVDNLKIDASTKASNGNLPAAKDASSSDAISCISSADAASTAAKDTEMNQGAYMGDQGMYYYGYYYPGSFGGWDENGYYAGSNGLEMQPTVVQAENGSYLCYVPGYENGYTAYSPVVPGTGVDSQYVNKEPYYSAVIPVQDPSTPGMYAQPIAYGPELVPAYTWDPYVLLDGVQGHPVGVQQTNYPTRSNYPSNKHAVPSSKASRSTKYAPGTTKGSSSAVDTVPTSANNYPSSKFANKASGASITKGHLPSSKFVVHTNQGKGSLYQSKGINLNESGRNCNGNEKLKARSKLNEFGDRDISDKHNDESKIFLSPGADRFGLSGVQEVNDDIPSLVAVRRDSYNLPDFVTKYEQALFFVIKSYSEDDIHKSIKYNVWASTPNG…
	TaECT13	TraesCS3D02G199400.2	MEMTPELLYGQNVYVPTAVNSYTYGYAVGSPMDWYNHQNSLGYDAQDVYFPAFQTDGTQCVYYATPDNGSVHPSYSPYPMDPGYIVDGSYLPQEYVPDTDPTCQVVPSSYYIPSVLPYAVDSVLGITATSLHPSSVAFIPSMPAYAVTSTNHVLPLMALVAPKNDVVVNPPVQSTIVSSKQFQNHSMIPIVQLHNSLPMKQELGNGSMVSVKPLHTPQAPTNVLDSPMAAAKHSPKAKLSGNDCFACVGSDPQKWASAEKFQPTSKSSGQLKAHGSSNAEKHSGQRSPAIVAKSYTSRLIVGNSDGTILIRSDQYNGNDLRVDNPYAKFFVIKSIGEADIHKSIKYGVWSSSSSGNSKLDCAYRDADRIAKRNSTKCPVFLFFSVNGSGHFCGLAEMVG…
	TaECT14	TraesCS3D02G267900.1	MEPKPNTALAHKPIEEAVENLKIDASTKASNGNLPAAKDAGSSDAISCISSADAASTAAKDTEMNQGAYMGDQGMYYYGYYYPGSFGGWDESSYYAGSNGLEMQPTVVQAENGSYLCYVPGYENGYTAYSPVVPGTGVDSQYVSKEPYYSAVIPVQDPSTPGMYAQPIAYGPELVPAYTWDPYVLLDGVQGLPVGVQQTNYPTRSNYPSNKHAVPSSKASRSTKYASGTTKGSSSAVDTVPTSANNHPSSKFANKASGASITKGHLPSSKFVVHTNQGKGSLYQSKGINLNESGRNCNGNEKLKARSKLNEFGNRDISDKHNDESKNSLSPGADRFGLSGVQEVNDDIPSLVAVRRDSYNLPDFVTKYEQALFFVIKSYSEDDIHKSIKYNVWASTPNG…
	TaECT15	TraesCS4A02G031600.2	MSLESQPKAAEDGTELAGAPKQGPVASQPLSVSIPQDRSITPVVQDFTDPNMFYLPAYYYGELGLPGYDGTMSEWDEYTRYVNQDGVEVTPAVYGDIYGYGYAPYGAYSPASSPVPTVDGQMFAAQHYQYPAYYQPPTPVSSTTQGEQQPSANADNKPAAAKADAAKTTTNVAPNGTAQSNSGTAPLGSSYQNSSLTPDGTYRAPLLGGVPSTGYVDSTYGYDTTGAHYAWYDGSAYTNAQQRPTTANYTPSSAYNSNGSSARYQTKSPTPQQTGNRRPTTTTGSATPTYPNRMYSSTQSYNQYGNSVKTGLMYGNTGYGSTGYGSTGYGSSGYGSNGYGSSGYGSSGYGSNGYDSRLYGRWGVSMDSRYNRPRGRGNGYYGFGNESQDGTIELNRGPR…
	TaECT16	TraesCS4A02G125600.3	MMSGFGTNSAMGSSSLPSRVVYNTGNDLPVEYIYDQGLSYPATNGYAYYAGFEPPVGWSENTNYWGVDGQYLQLTNDNLPYVYCTPGYEFSYSSQDQYTSYMPGMFMGVDGSVVGSQQYFTNPYQPPGSPSGYFPVYLQPTTDLSSAVSLEPPVFSTGTSVASRPVNTSIKDTHQMSGNTMASRTVSSASPAIGSSHHAYQNQSTNKPSDLPGANVARHDKPSTSHLTVLVDTDKNFQAASGMGSSGDNGQITDRTEVVPVAAMVGEGAQSKAVSSSAVKNIVIHPDQYNKADFPCDHPDAKFFVIKSYSEDDVHKSIKYNVWSSTPNGNRRLDAAYSEAKGSQRKCPIFLFFSVNTSGQFCGVAEMVGPVDFHKDMDFWQQDKWSGSFPLKWHLVKDV…
	TaECT17	TraesCS4B02G179100.3	MMSGFGTNSAIGSSSLPSRVVYNTGNDLPVEYIYDQGLSYPATNGYAYYGGFEPPVGWSENTNYWGVDGQYLQLTNDNLPYVYCTPGYEFSYSSQDQYTSYMPGMFMGVDGSVVGSQQYFTNPYQPPGSPSGYFPVYLQPTTDLSSAVSLEPPVFSTGTSVASRPANTSIKDTHQMSGNTMASRTVPSASPAIGSSHRAYQNQSTNKPSDLPGANVARHDKPSTSHLTVLVDTDKNFQTASGMGSSGDNGQITDRAEVAPVAAMVGEGAQSKAVSSSAVKNIVIHPDQYNKADFPCDHPDAKFFVIKSYSEDDVHKSIKYNVWSSTPNGNRRLDAAYSEAKGSQRKCPIFLFFSVNTSGQFCGVAEMVGPVDFHKDMDFWQQDKWSGSFPLKWHLVKDV…
	TaECT18	TraesCS4B02G274500.2	MAVVAPTPAPPAAPAPAAAAAAPAPALAPAPAADQATDLLQKMSLESQPKAAADGTELAGATKQGPVASQPLSVSIPQDRSITPVVQDFTDPNMFYLPAYYYGELGLPGYDGTMSEWDEYTRYVNQDGVEVTPAVYGDIYGYGYAPYGAYSPASSPVPTVDGQMFAAQHYQYPAYYQPPTPIPSTTQGDQQPSANADNKPAAKADAAKTTTNGVPNVSAQSNSATAPLGSSYQNSSLTPDGTYRAPLLGGVPSTGYVDSTYGYDTTGAHYAWYDGSAYTNAQQRPTTANYTPSSAYNSNGSSARYQTKSPTPQQTGNRRPTTTTGSATPTYPNRMYSSTQSYNQYGNSVKTGLMYGNTGYGSTGYGSSGYGSNGYGSSGYGSSGYGSSGYDSRLYGRWG…
	TaECT19	TraesCS4D02G180500.5	MSGFGTNSAMGSSSLPSRVVYNTGNDLPVEYIYDQGLSYPATNGYAYYGGFEPPVGWSENTNYWGVDGQYLQLTNDNLPYVYCTPGYEFSYSSQDQYTSYMPGMFMGVDGSVVGSQQYFTNPYQPPGSPSGYFPVYLQPTTDLSSAVSLEPPVFSTGTSVASWPANTSIKDTHQMSGNTMASRTVPSASPAIGSSHRAYQNQSTNKPSDLPGANVARHDKPSTSHLTVLVDTDKKFQAASGMGSSGDNGQITDRAEVAPVAAMVGEGAQSKAVSSSAVKNIVIHPDQYNKADFPCDHPDAKFFVIKSYSEDDVHKSIKYNVWSSTPNGNRRLDAAYSEAKGSQRKCPIFLFFSVNTSGQFCGVAEMVGPVDFHKDMDFWQQDKWSGSFPLKWHLVKDVP…
	TaECT20	TraesCS4D02G273200.4	MSLESQPQPKAAADGTELAGATKQGPVASQPLSVSIPQDRSITPVVQDFTDPNMFYLPAYYYGELGLPGYDGTMSEWDEYTRYVNQDGVEVTPAVYGDIYGYGYAPYGAYSPASSPVPTVDGQMFAAQHYQYPAYYQPPTPISSTTQGDQQHSANADNKPAAKADAAKTTTNVVPNGTAQSNSGTAPLGSSYQNSSLTPDGTYRAPLIGGVPSTGYVDSTYGYDTTGAHYAWYDGSAYTNAQQRPTTANYTPSSAYNSNGSSARYQTKSPTPQQTGNRRPTTTTGSATPTYPNRMYSSTQSYNQYGNSVKTGLMYGNTGYGSTGYGSTGYGSSGYGGSGYGSNGYDSRLYGRWGVSMDSRYNRPRGRGNGYYGFGNESQDGTIELNRGPRSGRFKNQKA…
	TaECT21	TraesCS5A02G386600.2	MVYGSANAGNGQGAGLHVDMQKLSLEGKKDAAGAADAAKPSGMQYGSANTGNSQTVEPHVDRSITPLLQEAMDPNFFYQPNGYPSPAYYYPSGYDGSTNEWDTRYAGHEGMEVPQQSVYGDMYHGYGYAPYGPYPSGSPVPTVGHEGQSYGTQQYQYPGQYYQQPAPTNAMHGVNSANPQSELPSAAAHQPRATVVSAKVTTGTASGIANAASSLPRKQTHHHVSVTNSGSYGRGPSQGGPSASNFGHTGHRSPAQWYDGPVYSNGHQGSIASSTSYGSNSSSAKNQSHRPTTNLMGMHTHVPSSGMGLTSPSYSSRMYPDSRLYGQYGQYGNTLKAGLGFGSNVYNSRNNGQWGVVDTVKYKPRNRATFGFGSENQDGFTELNRGPRSGGFRHQKPFG…
	TaECT22	TraesCS5A02G431100.1	MAPAVAHAADHAADLLHKLSLDPKGVAGQGKEAQKKVSAAPNGRMNGVVASPNPQVASAGQWPAMGLQDYKNANMYGAGADAYQYYYGGWGDYSVYVGLDGAESLNPGAYGDMYCYPQYGVASSGYDAQMYGSQHYQYPSTYLQPQTTGTTKPAFKPNAGKSDLLPQKDASAAPAAYQKPGLVDASKANSNSTDSSTGLKKTTYPVKPSGRSASYQNHGDKAAYPSYGGHTQQKLSVGNSTSTASNPKTKGLLGQNSALGPQTPGYMSSMYSSVMYNANAYGPDYWYGSHLYGSGMYGGWNVLSDGKYKPRPKTYGSYRFGNENIDGLNELKRGPRSTVIKNEQGAGEAAVAPAKGQELPTGDASNAVVQDQYNKADFVETYSDAKFFVIKSYSEDDVH…
	TaECT23	TraesCS5A02G431200.1	MAAAAAAAADQATNLLQKLSLDAKTEAIDAPAAKEKASGGLGGKLNGVAATRNPRASEQWANPQDYSDASMYYGAYPAAYYCAGWGDYSMYLNQDGVETPTAGAYGDMYCYPQYGHDGQMYGSQQYQYPSSYHQPQNTATSAPKATANSVDEVKGLKKTSTPLNPSGNNGSYLNQSSRPAYPWYGGQIYQGKQQKPSSGNPTSTDSNPKSKVQSKNQNTQPLPPLMSLPNSPVASMYATNGMYNSNAYGGFWYGSQFYGPGMYGGWNNLSDGKYKPRGRTAYGSYGFPNENLDGLNELKRGPRSGLYNNQQGFGPAAVTAVKAQDVSATDGSNAVVQDQYNGSDLADTYENAKCFIIKSYSEDDVHKSIKYNVWASTPNGNKKLDSAYLEAKSVNSPVF…
	TaECT24	TraesCS5B02G391500.1	MVYGSANAGNAQGAGLHVDMQKLSLEGKKDAAGADAAKPSGMQYGSANTGNSQTVEPHVDRSITPLLQEAMDPNFFYQPNGYPSPAYYYPSGYDGSTNEWDTRYAGHEGMEVPQQSVYGDMYHGYGYAPYGPYPSGSPVPTVGHDGQSYGTQQYQYPGQYYQQPAPTNAMHGINSANPQSELPSAAAHQTRATVVSAKVTTGTATGIANAASSLPRKQTHHHVSVTNSGSYGRGPSQGGPSASNFGHTGHRSPAQWYDGPVYSNGHQRSIASSTSYGSNSSSAKNQSHRPTTNLMGMHTHGPSSGMGLTSPSYSSRMYPDSRLYGQYGQYGNTLKAGLGFGSNVYNSRNNGQWGVVDTVKYKPRNRATFGFGSENQDGFTELNRGPRSGGFRHQKPFGP…
	TaECT25	TraesCS5B02G432900.2	MALAADRILSLLCCSGDAADLLHKLSLDPKGVAGQGKEAQRKVSAAPNGRLNGVVASPSPQVASAGQWPAMGLQDYKNANMYGAGADAYQYYYGGWGDYSVYVGLDGAESLNPGAYGDMYCYPQYGVASSGYDGQMYGSQHYQYPSTFLQPQTTSTTKPAYKPNAGKSDPLPQKDASAAPAAYQKPGLVNASKANSTSADGSTGLKKTTYPVKPSGRSASYQNNGDKAAYPSYGGHTQQKLPVGNTTSTASNPKTKGLLGQNSAMGPQTPGYMSSMYSSVMYNANAYGPDYWYGSHLYGSGMYGGWNVLSDGKYKPRPKTYGSYRFGNENIDGLNELKRGPRSTAIKNEQGTGEAAVAPAKGQELPTGDASNAVVQDQYNKADFAETYSDAKFFIIKSY…
	TaECT26	TraesCS5B02G433000.1	MAAAAAAADQATNLLQKLSLDAKTEAIDAPAAKEKASGGLGGKLNGVAATRNPRAAEQWANPQDYSDASMYYGAYPAAYYCAGWGDYSMYLNQDGVETPAAGAYGDMYCYPQYGHDGQMYGSQQYQYPSSYHQPQNTASKPQYKSKTDKLAPSKDISSAVADPLPAVVSAPKATSNSVDEVKGLKKTSTPLNPSGNNGSYLNQSSRPAYPWYGGQIYQGKQQKPSSGNPTSTDSNPKSKVQSKNQNTQPLPPLMSLPNSPLASMYAANGMYNSSAYGGFWYGSQFYGPGMYGGWNNLSDGKYKPRGRTAYGSYGFPNENLDGLNELKRGPRSGLSNNQHGFVPAAATAVKAQDVSATDGSNAVVQDQYNGSDLADTYENAKFFIIKSYSEDDVHKSIKY…
	TaECT27	TraesCS5D02G396400.3	MVYGSANAGNAQGAGLHVDMQKLSLEGKKDAAGADAAKPSGMQYGSANTGNSQTVEPHVDRSITPLLQEAMDPNFFYQPNGYPSPAYYYPSGYDGSTNEWDTRYAGHEGMEVPQQSVYGDMYHGYGYAPYGPYPSGSPVPTVGHDGQSYGTQQYQYPGQYYQQPAPTNAMHGVNSANPQSELPSAAAHQARATVVSAKVTTGTASGIANAASSLPRKQTHHHVSVTNSGSYGRGPSQGGPSASNFGHTGHRSPAQWYDGPVYSNGHQRSIASSTSYGSNSSSAKNQSHRPTTNLMGMHTHGPSSGMGLTSPSYSSRMYPDSRLYGQYGQYGNTLKAGLGFGSNVYNSRNNGQWGVVDTVKYKPRNRATFGFGSENQDGFTELNRGPRSGGFRHQKPFGP…
	TaECT28	TraesCS5D02G439100.1	MAAAAAAADQATNLLQKLSLDAKAEAIDAPAAKEKASGGLGGKLNGVAATGKPRAAEQWANPQDYSDASMYYGAYPAAYYCAGWGDYSMYLNQDGVETPTAGAYGDMYCYPQYGHDGQMYGSQQYQYPSSYHQPQNTATSAPKATANSVDEVKGLKKTSTPLNPSGNNGSYLNQSSRPAYPWYGGQIYQGKQQKPSSGNPTSTDSNPKSKVQSKNQNTQPLPPLMSLPNSPVASMYAANGMYNSNAYGGFWYGSQFYGPGMYGGWNNLSDGKYKPRGRTAYGSYGFPNENLDGLNELKRGPRSGLSNNQQGFGPAAATAVKAQDVSATDGSNAVVQDQYNGSDLADTYENAKFFIIKSYSEDDVHKSIKYNVWASTPNGNKKLDSTYLEAKSVNSPVFL…
	TaECT29	TraesCS5D02G439200.1	MAPAAAHAADHAADLLHTLSLDPKGVAGQGKDAQRKVSAAPNGRLNGVVASPNPQVASAGQWPAMGQQDYKNANMYGAGADAYQYYYGGWGDYSVYVGLDGAESLNPGAYGDMYCYPQYGVASSGYDAQMYGSQHYQYPSTYLQPQTASTTKPAYKPNAGKSDPLPQKDASAAPAAYQKPGLVDASKANSNSTDSSTGLKKTTYPVKPSGRSASYQNHGDKAAYPSYGGHTQQKLPVGNTTSTASNPKTKGLLGQNSAMGPQTPGYMSSMYSSVMYNANAYAPDYWYGSHLYGSGMYGGWNVLSDGKYKPRPKTYGSYRFGNENIDGLNELKRGPRSTVIKNEQGAGEAAVAPAKGQELSTGDASNAVVQDQYNKADFVETYSDAKFFVIKSYSEDDVH…
	TaECT30	TraesCS7A02G276800.3	MESASERTGAMDSPEPRIETIPMKDEKTVKPTISLDSSVINLPSEGQVQAVTSNIGGEHSAAYPQHIYSSQAEPFYYQGTGYENLPNECDVYPPYTSVDGLEVGPAVMYNEEPSMMYHGGYGYDPYAHYSPISTPVPAGVSGDGQLYSPQQFSSAPYYQQPLQPDMPYLGSPTPVSQGETMMPIDPTQSAFIADTLSPNSFLFGPRPEWFRSSQGTGSFLSPATSPQPFGDVSGAFGQSNFPMASGMMPPQQKSFYGFGTPSDSYGRRFSHRGSFPHATNYGSPFPGYGLNGRSLNPVDKERRRGRGNALLCSFVGSLDFLNEQSRGPRSTRPKKQREDNSKDEKSSAGLDQGSYNRTDFVTEYKNARFFIIKSYSEDNVHKSIKYGVWASTTNGNKKL…
	TaECT31	TraesCS7A02G291700.1	MALSGGDPSGFVDCTILLQSEIVVDNNPSKSVNTKEQIISITAEKTSATDARGSTSLKSPKGAQEKANFLGKGGEQPYVYQTNVYAPQPQTVYSGGYINPSGQWEEYPYYVSMEGLHSASPSIMLSPGYANNPQMMYGAYSPVATVEEGQSYSPMHFPFSCPYYQPPASLSMGYSNSSTGMSQGDPMLQQEYFLPDGLLYSPTTVYHQPFESYNRAATQPNNAPGLFGQGNAPLVSGMQHGSMYNSGSYKARQQASKYGGITPNWGSAGRRFNNFDYNSSQQRGSMPFSIQNGALEFLNEQNRGPRAAKPKKQDRENSLVDDKSEKTTQLIDSELYNCPDFATEYKDAIFFVIKSYTEDHVHRSIKYNVWASTASGNRKLDSAYRAAKQKEDHCRVFLF…
	TaECT32	TraesCS7B02G174500.1	MESVSERTGAMDSPEPRIETIPRKDEKTVKPTISLDSSVINLPSEGQVQAVTSNIGGEHRAAYPQHIYSSQAQPFYYQGTGYENLPNECDVYPPYTSVDGLEVGPAVIYNEDPSMMYHGGYGYDPYAHYSPISTPVSAGVSGNGSPTPVSQGETMMPIDPTQSAFIADTLSPNSFLFGPRPEWFRSSQGTGSFLSPATSPQPLGDVSGAFGQSNFPMASGMMPPQQKSFYGFGTPSDSYGRRFSHRGSFPHTTNYGSPFPGYGLNGRSLIPVDKERRRGRGNPLLCSFVGSLDFLNEQSRGPRSTRPKKQPEDNSKDEKSSAGLDQGSYNRTDFVTEYKNARFFIIKSYSEDNVHKSIKYGVWASTTNGNKKLDGAYHEVKKEEHCPIFLLFSVNASAQ…
	TaECT33	TraesCS7B02G182100.2	MALSGGDPSGFVDCTILLQSEIVVDNSPSKSVNTKEQIISITAEKTSATDARGSTSLKSPEGAHEKANFLGKGGEQPYVYQPNVNVPQPQTVYSGGYINPSGQWEEYPYYVSMEGLHSASPSIMLSPGYANNPQMMYGAYSPVSTVGEGQSYSPMHFPFSSPYYQPPASLSMGYSNSSTGMSQGDPMLQQEYFLPDGLLYSPTTVYHQPFESYNRAATQPSSAPGLFGQGNAPLVSGMQHGSMYNSGSYKARQQASKYGGTTPNWGSAGRRFNNFDYNSSQQRGSMPFNIQNGALEFLNEQNRGPRAAKPKKQDRDNSLVDDKSEKTTQLIDSELYNCPDFATEYKDAIFFVIKSYTEDHVHRSIKYNVWASTASGNRKLDSAYRAAKQKEDHCRVFLF…
	TaECT34	TraesCS7D02G276800.4	MESASERTGAMDSPEPRIETIPRKDEKTVKPTISLDSSVINLPSEGQVQAVTSNIGEEHSAAYPQHIYSSQAEPFYYQGTGYENLPNECDVYPPYTSVDGLEVGPAVMYNEEPSMMYHGGYGYDPYAHYSPISTPVPSGVSGDGQLYSPQQFSSAPYYQQPLQPDMAYLGSPTPVSQGETMMPIDPTQSAFIADTLSPNSFHFGPRPEWFRSSQGTGSFLSPATSPQPFGDVSGAFGQSNFPMASGMMPPQQKSFYGFGTPSDSYGRRFSHRGSFPHATNYGSPFPGYGLNGRSLIPVDKERRRGRGNALLCSFVGSLDFLNEQSRGPRSTRPKKQPEDNSKDEKSSAGLDQGSYNRTDFVTEYKNARFFIIKSYSEDNVHKSIKYGVWASTTNGNKKL…
	TaECT35	TraesCS7D02G285000.1	MCACTFLFVDCTILLQSEIVVDNNPSKSVNTKEQIISITAEKTSATDARGSTSLESPKGSQEKANFLGKGGEQPYVYQTNVYAPQPQTVYSGGYINPSGQWEEYPYYVSMEGLHSASPSIMLSPGYANNPQMMYGAYSPVATVGEGQSYSPMHFPFSSPYYQPPASLSMGYSNSSTGMSQGDPMLQQEYFLPDGLLYSPTTVYHQPFESYNRDWSEPFQTNCEFLPQRQHNQAMLRDYLGKGMHHWFLECIDYACYLQQHGSMYNSGSYKARQQASKYGGITPNWGSAGRRFNNFDYNSSQQRVSMPFNIQNGALEFLNEQNRGPRAAKPKKQDRDNSLVDDKSEKTTQLIDSELYNCPDFATEYKDAIFFVIKSYTEDHVHRSIKYNVWASTASGNRK…
	TaECT36	TraesCS4A02G040800.3	MDASDELRSLEATGIYRLAGSPAAFVDPVRLLGESYRRFRLVPSAYYSRSFGPSRQGGEGTAPSPDRKKRKRKRQPKPRELNAVERIAEARHQEARPLLIRAHNSLLETKDLLEFLPGMIKGDECLPNVETSSENNFVELGASWRAPFYEMTICFQKPLGQVKAGTCNVQKRSSPLFNRIVSVEENDEAEGEFQSRLYILPKGSCFMMTDFTHVRDLIPDNPNIGYNLIVIDPPWENGCVRQKEVYPTLPNRNLLYLPVQELAHPAGALLVLWITNREKLRRFVEEELLPSWGVKDPTEFYWLKVKSDGSLIGDLDLFHHRPYECLLLGYINVNREAESGSKFKVLQGSQVIMSVPGAHSRKPPLQKILSEYIPGPKPPRCIELFARELGSGWTSWGNE…
	TaECT37	TraesCS4B02G261500.3	MEPSDELRLLEATGIYRLAGSRAAFLDPVRLLGESYRRFRLVPSAYYSRSFGPSRQGGEAQAEGTAPSPDRKKRKRKRQPKPRELNAVERIAEARHQEARPLLISAHNSLLEAKDLLEFLPGMIRGDECRPNVETSSENNFVELGGSWRAPFYEMTICFQNPHGQDEAGTCGVQKRSSPLFNRIVSVEENDEAEGEFQSRLYILPKRSCFMMTDFTHVRDLIPDNPNIGYNLIVIDPPWENGCVRQKEAYPTLPNRNLLYLPVQELAHPAGALLVLWITNREKLRRFVEEELLPSWGVKDPTEFYWLKVKSDGSLIGDLDLFHHRPYECLLLGYINVNRESESGLKFKVVQGSQVIMSVPGAHSRKPPLQKILSEYIPGPKPPRCIELFARELGSGWTS…
	TaECT38	TraesCS4D02G261800.1	MDASDELRSLEATGIYRLAGSRAAFVDPVRLLGESYRRFRLVPSAYYSRSFGPSRQGGEAQAEGTAPSPDRKKRKRKRQTKARELNAVERIAEARHQEARPLLISAHNSLLDAKYLLEYLPGMIKGDECRPELETSSENNFVELGGSWRAPFYEMTICFQKPLGQDEAGTCDVQKRSSPLFNRVVRVEENGEAEGEFQGRLYVLPKGSCFMMTDFTHVRDLIPDNPNTGYNLIVIDPPWENGCVRQKEAYPTLPNRNLLYLPVQELAHPAGALVVLWITNREKLRRFVEEELLPSWGVKDPTEFYWLKVKSDGSLIGDLDLFHHRPYECLLLGYINVNREAESGSKFKVLQGSQVIMSVPGAHSRKPPLQKILSEYIPGPKPPRCIELFARELGSGWTS…
	TaCPSF30-A	TraesCS7A02G461800.1	MDDGDGGLSFDFEGGLDTGPAAGGLALSSADAGATGGGGGGDGGGHGRGRGRGSYRQTVCRHWLRGLCMKGEACGFLHQFDKARMPVCRFFRDYGECREPDCAYKHSYDDVKECNMYKMGFCPNGPNCRYKHVKLPGPPPPVEEVLAKILQMRSSNFNKFNQHRNNNYNQQGDRPRPPPGSGLPNQNSTDNASTMQPAAGQQAQTMNQQPQQKQQQVQQQQKPNTNDQVQGVPNGSSNQPTRLATPLPQGSSRYFIVKSCNRENLEISVQQGIWATQRSNEAKLNEAFESMDNVILIFSINRTRNFQGCAKMTSRIGGYIGGGNWKSANGTAHYGRNFSLQWLKLCELSFQKTHHLRNPYNDNLPVKISRDCQELEPFIGEQLASLLYLEPDSELTAML…
	TaCPSF30-B	TraesCS7B02G363200.2	MDDGDGGLSFDFEGGLDTGPAAGGLALSSADAGATGGGGGGDGGGHGRGRGRGSYRQTVCRHWLRGLCMKGEACGFLHQFDKARMPVCRFFRDYGECREPDCAYKHSYDDVKECNMYKMGFCPNGPNCRYKHAKLPGPPPPVEEVLAKIMQMRSSNFNKFNQHRNNNYNQQGDRPRPPPGSGLPNQNSTDNASTMQPAAGQQVQTMNQQPQQKQQQVQQQQQQKPNTNDQVQGVPNGSSNQPTRLATPLPQGSSRYFIVKSCNRENLEISVQQGIWATQRSNEAKLNEAFESMDNVILIFSINRTRNFQGCAKMTSRIGGYIGGGNWKSANGTAHYGRNFSLQWLKLCELSFQKTHHLRNPYNDNLPVKISRDCQELEPFIGEQLASLLYLEPDSELTA…
	TaCPSF30-D	TraesCS7D02G450100.1	MDDGDGGLSFDFEGGLDTGPAAGGLALSSADAGATGGGGGGDGGGHGRGRGRGSYRQTVCRHWLRGLCMKGEACGFLHQFDKARMPVCRFFRDYGECREPDCAYKHSYDDVKECNMYKMGFCPNGPNCRYKHVKLPGPPPPVEEVLAKILQMRSSNFNKFNQHRNNNYNQQGDRPRPPPGSGLPNQNSTDNASTMQPAAGQQAQTMNQQPQQKQQQVQHQQKPNTNDQVQGVPNGSSNQPTRLATPLPQGSSRYFIVKSCNRENLEISVQQGIWATQRSNEAKLNEAFESMDNVILIFSINRTRNFQGCAKMTSRIGGYIGGGNWKSANGTAHYGRNFSLQWLKLCELSFQKTHHLRNPYNDNLPVKISRDCQELEPFIGEQLASLLYLEPDSELTAML…
	TaFIONA-A	TraesCS6A02G069400.2	MGGGRKRRRRDGPDAPPVMHPRNRYAAAAPDFAALASLYPSFAPFVTVSGGGRASVDFTDFAATRELTRVLLLHDHGVNWWIPDGQLCPTVPNRSNYIHWIEDLLSSDLIPLMSNSSETVRGFDIGTGANCIYPLLGASLLGWSFVGSVGFLLVDVTDVALEWAKRNVESNPHLAGLIEIRNANEAPCSSKSETVAEEAVSENIPEPVDSVVRAIAPIFVGVVKDSENFDFCMCNPPFFESMEEAGLNPKTSCAGTAEEMACPGGEQAFITHIIEDSVSFKNSFRWFTSMVGRKANLKLLASKVREAGASVVKTTEFVQGQTARWGLAWSFIAPRKNVIRSSTPGKVHHSFMLQGLRRGNGAFQVLKSAETFFCTSNLSCKTDSLSFSIDVTLPDEQTQ…
	TaFIONA-B	TraesCS6B02G093700.1	MGGGRKRRRRDGSDAPPVMHPRNRYAAAAPDFAALASLYPSFAPFVTVSGGGRASVDFTDFAATRELTRVLLLHDHGVNWWIPDGQLCPTVPNRSNYIHWIEDLLSSDLIPRISNSSETVRGFDIGTGANCIYPLLGASLLGWSFVGCDVTDVALEWAKRNVESNPHLAGLIEIRNANEALCSSKSETVVEEAVRENTSEPVDSMVRSIAPIFVGVVKDSESFDFCMCNPPFFESMEEAGLNPKTSCAGTAEEMACPGGEQAFITHIIEDSVSFKNSFRWFTSMVGRKANLKLLVSKVREAGALVVKTTEFVQGQTARWGLAWSFIAPRKNVIRSSTPGKVHHSFMLQGLRRGNGAFQVLKSAEAFFCASNLSCKTDSVSFSIDVTLSDGQIQAATLDG…
	TaFIONA-D	TraesCS6D02G067400.1	MGGGRKRRRRDGSDAPPVMHPRNRYAAAAPDFAALASLYPSFAPFVTVSGGGRASVDFTDFAATRELTRVLLLHDHGVNWWIPDGQLCPTVPNRSNYIHWIEDLLSSDLIPRISKSSETVRGFDIGTGANCIYPLLGASLLGWSFVGSDVTDVALEWAKRNVESNPHLAGLIEIRNANEAPCSSKSETVAEEAVRENTSEPVDSVVRSIAPIFVGVVKDSESFDFCMCNPPFFESMEEAGLNPKTSCAGTAEEMACPGGEQAFITHIIEDSVSFKNSFRWFTSMVGRKANLKLLVSKVREAGASVVKTTEFVQGQTARWGLAWSFIAPRKNVIRSSTPGKVHHSFMLQGLRRGNGAFQVLKSAETFFCASNLSCKTDSLSFSIDVTLSDEQTQAATLDG…
Oryza sativa	OsMTA	BGIOSGA008791	MEAQADAGGDDLAAMREQCRSLEEAIGFRRETQMGLVASLQRLVPDLVPSLDRSLRIIAAFNDRPFVPTPNPDGGHGKSPAALKPHHRRALPDPARSTRRKTSPGSSPASVAAAPGGLDAVRTMVAVCLLELVPFAEIDAAALARRLQAESSSASEAERTALADLAAELGGSAASAVVLALRRIAEDTGGVQIEEAMIGGKSMTMVWAIDRNKLLKELPESATLPLLQPPPAPQMPPSETDAGSAMIPRTPQQQQPQPDMWPHSMPPIFPRPRGMTMQGMQRVPGVPPGLMPLQRPFMGPAGVITMGGGVGPSPNQQKQKSEEDELKDLELLLNKKTYREKQNTKTGEELLDLIHRPTAKETAVAAKSHTVSPVVVNELAVADLGFEPRGLNVKTIAYE…
	OsMTB	BGIOSGA011274	MGISESDELRAFEATGIYRLAESGAAFLDPVRILNASYRRFRLVPSAYYSRSFGTSRQGGEAETERTGEASPERKKRKRKRQRQPKPRELNEVERMAEARHQEARPLLSSAHKSLLKAKDLLEFLPRMIKEDVRVLDVESNLEKNLVELGSSWRAPLCEMTLCFQKSSGEDSEEDNYNQGYNLIVVDPPWENGCVRQKVAYPTLPNRHFLYLPVQELAHPAGALLVLWITNREKLWKFVEEELFPAWGVKDHTVFYWLKVKPDGSLIGNLDLLHHRPYECLLVGYINLNKEAVRGSKFKFLEERRNIMVSMAKAISRVTLFLTYTAFAILIGGVHLQNVRVEQQNGEAAASALCLYVWQRLCVTARGVGPKAPNPLIPRRAEAVAPAADRDVQPDATDL…
	OsMTC	BGIOSGA011451	MDSRSPKIPRRSPDDSKDKDSDRNRGRDEKNDWDSSRTYGSETDCKEERCDTNKRKGSAMGEDVGDDSRSVDRSHETEVHVFNDKQDKAVEIKNILHDGVGQSDYGQHQLGLDNERRNGTVDKSRVDAHIDDKLGSGRDRNWTGKTQEPEGSVDYLRSCKWQDSKEASDSEWKNAQERQDGGGFHGRVGYRRDFRGRSESTRGSSTYGSRYDTSDSIEIRPNNSLDFGREGSVSGRYDVGVGAHRDVTYGTNGDKVTNSEPDQSGSASMISQFPQHGHKGDRPSRGGRGRPNGRDSQRVGVTLPIMPPPFGPLGLPPGPMQHIGPNIPHSPGHPLLPGVFVPPFPGGPLLWPGARGVDVNMLSVPPNLPIPPPVAGEHSFTPGMGAGPNIHLNQFGSGI…
	OsFIP37	BGIOSGA021252	MTDSPSPRLDEEDAFGRDFNSSPSPTAPPARSGEKRPFGDLDDDDEDVFASKKGKTKVEESAPGAATGMILSLRESLQNCKDNLASCQVEREAAKSEVQKWHSAFQNIPAVPAGTNPDPVSVVSYLNNLKSSEESLKEQLEKAKKREAAFIVTFAKREQEIAELKSAVRDLKTQLRPPSMQTRRLLLDPAIHEEFTRLKNLVEEKEKKIKELQDNVAAVNFTPSSKHGKMLMAKCRTLQEENEEIGAMASEGKIHELGMKIAVLKTRNNELRNQFNELYKHMDGLTNDVERSNEMVAILQDELETKDVELRRLKEMLAQKEATDEDKIPQENDVAGDDIDAAAESQPIKVET
	OsVIR	BGIOSGA010444	MGRPEPVVLFAQTILHSQLDEYVDEVLFSEPVVITACEFLEQNASPSTPNISLVGATSPPSFALEVFVHCDGESRFRRLCQPFLYSHSSSNVLEVEAIVTNHLVLRGTYRSLTLVIYGNTAEDLGQFNIELDLDHSLANVVSSPSEGKLEDLPPALHSSKFTFEESLSSLKPLSLQATELDLSIEVKKILLLALTMYQIPNVENLIPNLQSAVISAVLKYMPASTNCMSRNWNRDPANCFAEDNVDSQGTSNTLLMEASNELFDIWKNVNSIVDNITFDDNGLAFRLEELPTTKHLFTLFDSCFPYYRNCSLLDLECPFQPLVDLQSAVVNIVSNLPSEELSSDGVNFLSSASIELAELLKMINMCVPIEDPSPVLTARRICKFGHLEGLLSYNLTIGL…
	OsHAKAI	BGIOSGA033196	MLQIRLSKIGSSDSGAAASGAAAGAGGGVGGGGVGGAGAGAGGGPPKSASAAAGGAPESVTVACPEHLVISDLAVAKSLGAVTTSAVAAARTIGRRSRRPLGERVHICCRCEFPIALYGRLIPCEHAFCLACARSDSSCYLCDERIQKIQTVKMMEGIFICAAPMCLKSFLKRSEFDSHIPEVHANLLHNTPEREERNEPDAPNISRASGGDQRQSQMPEMSTARAPPRTGVSPSSSSHVQDRDDRSRYHHSRDQTPQRPPMLSRPPSFHGRHSYPPGDTPSENNPPQGFDRPYNWAHENAPGVTPVRQESEHGSQDKQQMMPNAPFMFPPMPHQPNFMMPMNMNQPLMSNTSFNYPLQQDGNPQFFSAPFQMQLPDVGLDQGSASGVQPTPPGPLSFP…
	OsFIONA	BGIOSGA007225	MGGGRKRRRRDGSEAPAIHPRNRYAAAAPDFASLASLYPSFAPFVSVSRGGRASIDFTDFAATRELTRVLLLHDHGVNWWIPDGQLCPTVPNRSNYIHWIEDLLSSDLIPPISSSNKTVRGFDIGTGANCIYPLLGASLLGWSFVGSDVTDVALEWAKKNVESNPQLAALVEIRNANKMSCSSESEAVDGEAARENTSKPVDGVLRSKPSILLGVVKDSESFDFCMCNPPFFESIEEAGLNPKTSCGGTAEEMVCPGGEQAFITRIIEDSVSLKNSFRWFTSMVGRKANLKILVSKVREAGVSVVKTTEFVQGQTARWGLAWSFIAPRKMVIRSSTPGKANYSFMLQGLRREYGAFQVLKSAESFFHASNLSCKTDSSLFSIDVTLSDEQAQAAMLHDE…
	OsALKBH1	BGIOSGA013818	MVGGGGGHGVRTPANFPPRQKARLPRGPAHEKSLEQQKKGPSSSSPSVSSNKSPLQLAAAIVQPQKPLESPQHMVTPVRLQEAPGPRTIPCSSGSVGSGSGAAPFDICIKRDDKCSIKLSRSLLEINREKRREREQLSKEAAPLQYLRPGMVLLKKFLKHDDQVDIIRRCQKLGIGSGGFYTPGYRDSGKLSLQMMCLGKNWDPNSRSYGDTRPFDGAQPPSIPEVFSKIVKDAIQASNEFLRQKARPANDVEELPPLSPDICLVNFYTSSGKLALHRDKDETKPSLHKGLPVVSFSLGDTAEFLYGDVNDVDKASKVDLESGDVLIFGGKSRLIFHGVSRIKPKTAPNWLTDEAKLRPGRLNLTFRQH
	OsALKBH2	BGIOSGA035274	MQMSSGGVGVGGGGGSKVMSPKQVLTVVLVVFCALSFVKLLLLTGSSSPAAAARRGRASAWGNGTDVGDGGLAPKEAALLRSVVAARAPCRLLVFGLSPQLAALAAVNAGEGADNGAEDADSARRSLRGGSAASAASAAKIHQVRYRDAAGEAWPLLRRARDSPACRRPTGAVRRSGCHLALITTLPREVLDARWDVLVVDGPSGAAAGEPGRMGAIYTAAALARASAAGGREAVDVAVHDVHRTVERWYAWEYLCEDNLAAAKGRLWHFRVAGGGPPDAFCSTGPAQIFTQIPLPSASPETGAVLEDGDGDRAVGLFIASGAKRLILINEKRQTRQLDLVSAPNFLEDKNLESLSAQIIINLLATENLESLENCHIGDSWLEDQKGGRKFPGQNPDHA…
	OsALKBH3	BGIOSGA014410	MAGSGYTRPPPPPPLGEGAAPAPSAALYVANCGPAVGLTHDDIRAAFAAFGEVAGVHGADGSGVRVIVRFREPAAAEAAMSALHGRPCAGLAGRVLHIRYSVPAKPKAPVGGSLPVATSASELGVPGIYLVPDFVTAAEEQELLAAVDNRPWKSLAKRRVQHYGFEFLYETRNVDSKQFLGELPPFVSKIIDKIMSFPGANKCTSKLVDQLTVNEYPCGVGLSPHIDTHSAFEEMIFSLSLAGPCIMEFRKYPKGSWRAPSMVSGTDKDSIEEPQCIRKAVFLPPRSMLLMSGEGRYAWHHYIPHHKIDDVGGQVIKRNTRRVSFTFRKVRMGLCDCEYGQFCDSQSK
	OsALKBH4	BGIOSGA011145	MASAAVIPSSAPGAAAAGAAAVESAGWVVDERDGFISWLRGEFAAANAIIDLLLLHLRSVGEPGEFEHVAAAVQQRRHHWAPVIHMQQFFPVGDVAYALQQAGWRRRAPPHHQQQGPGASPSPPPPPPRGRPSFSASHSHHRHGGHHHRSDSVRGGGTGATAGSDKDGREVHNKEEKGMKEAENVVEAKSSQLESLVSHEGEKTPRPQAVAEGSSKVVPTPVEYTVNDIIDGKTVNAVEGLKVYEGLVNENEKNKILSLLNETKASFRRGGLEAGQTVIIGKRPMKGHGREIIQLGIPIVEGPPEDDYPRETKVEAVPGLLHDLFDRLCQKEIIPTKPDYCVIDYYNEGDYSHPHQSPPWYGRPFCTFCLTDCDMVFGRVISGERGDHRGPLKLSLSTG…
	OsALKBH5	BGIOSGA018089	MTTGAAAGAAAAAGAAPASPVAAAAAAAPEVAARDAVIGWFRGEFAAANAVIDALCGHLAQIGGDAEYEAVFAALHRRRLNWFPVLHMQKFYSVADVAAELRRVADARASATYSEEEAASTVIHEPMDELVAMAAEPEPEPEQEQEPDHDHVPQDPAPEPEPDGAVNNPVSPTAAEVLDHEADGEDSSGDSSERKAPSTEDDAVADGRHVRSARWSQPVRRDGTARLIAIKRSQTLGRVKWTRTRLAGRRVTVEKSIRSCPTLHVSMTGWTQIGFEKPEFPGSEGLDLMIILTKDLKGNTAYQRVTLSALITRSALSAPRGSRFRKVNVVKGLKIYEDVFTTSELMKVADFINEIRQAGRNGELSGETFIFFNKQIKGNKREIIQLGVPLFQPTTEESN…
	OsALKBH6	BGIOSGA022263	MALVQGYNADELAIAGEFLTTWLPFLSAGLCASCADSLRSRVSSLLPPQAEESPSSPPPRIDQIEPSGWESDPATAHPQHLPFEPSGWDSDPPQLPPEQEQQKQKPQPAEKPRKSWADMAQEDELAAAAEEDAAAAAADDGEEGSEAGRPGVQLTREQRELRRFRNVVRRKDFICFERVNGRLVNILAGLELHCGVFSAAEQKRIVDYVYDLQEMGKHGELGDRTYTEPQRWMRGKGRVTIQFGCCYNYATDKNGNPPGIIRTIASDPMPSLFKIMIKRLVRWHVLPKTCIPDSCIVNIYDPGDCIPPHIDSHDFVRPFCTVSFLSECNILFGSTLKIAGPGEFTGSLPIPLPVGSVLILNGNGADVAKHCVPAVPTKRISITFRKMDPAKRPFNFRDD…
	OsALKBH7	BGIOSGA033603	MAAAADDDELRRRAAALREVFGDSSDSEADDLPVGGAGREQWRWEAVEGVRGLWLCAAFLSADEQSRLLTAIRREGWFSDARNQAMRFGDLPSWAVELSALIHEAICFGDVRVGCGLELKNEDEDACPLPSDLLWRKPLFDQMIANRYEPGEGICAHVDLMRFDDGIAIVSLESPCVMHFSRAEQEVPICETLESVHAEPTKIPVYLNPGSLVLMSGDARYLWKHEINRKPGAQQWGGRELEQQIRTSITLRKLLPSPN
	OsALKBH8	BGIOSGA022711	MMASRSRLRLAAAGENPIPHSKSGGEGGTERKPEEALRREVTDLGGGSEVVHVPRFVPREAAWGWFDYLDKRIPWTRPTIRVFGRSAVQPRDTCYVADEGLTDLRYSGHQPHAHSWDEFPVLKDILKAVHEALPGSHFNSLLLNRYKTGSDYVSWHADDEPLYGPTPEIASVTLGCEREFLLRKKPTKSQASLGSGEVAPKRLKVSAPQQHSFLLKHGSLLVMRGYTQRDWQHSVPKRAKASSPRINLTFRRVL
	OsALKBH9	BGIOSGA031904	MEDDKTTQESSAAAAPPLRSLADYAVGPIPTLLYVPGFISDAEQSQLLHHIYQAPAPKWKSLKNRRLQNWGGVVHEKGLLPQALPSWLTKITDRICQWTGLFPSAINHVLINEYHPNQGIMPHQDGPAYFPVVAIISLASPVVIDFTPHQRLKGEDFTDPQNAHSGESQATTTESNGSHNLEGANETDPASSSLLLMPCSLLIFKDQAYTDYLHGIQDNELQNLDKVANMLQCPEFKHLNSGDGQGNTDESCSLEQSGVYRRTARRVSLTCRLVLKVHKKLFKM
	OsALKBH10	BGIOSGA032373	MAAPGPGWMVPPPPQPQPQQQQQAVVVDGRDGLVAWLRGEFAAANAIIDLLLAHARDAADPAGFDAVAAAVQRRRHHWAPVLHLQHYFPVTEVALALHHAAARQGPPPPPPPPRPPSGSAGAEGDDAAIASGGVKEVETSAEATQNSQLVSHISHATEAQPQKGLHVISNVVPVPTCFVVNEVIDGRMVNVLEGLKLYKGYVDLTEIGKVLSFVNEAKTMRRKPGLEGQTVVVAKRPMKGHGREIIQLGLPITEGPPEDEHLREVKVDPIPGVLQNLFDSLVHQKVVPSSPDYCVIDIFNEGDYSHPHHHPPWYGRPICTLCLTDCDMVFGHVIAADSRGDHAGPLKLSLSTGSVLVFEGKSADIAKRALPATSKQRILLSFGKSVSRKHVQSESSLLI…
	OsALKBH11	BGIOSGA038681	MAQPGAGQSAAAGYNGYCVFIQVLAMTIDLFEDALPPPWREEIAPGAVVMHGFVRDHGPALLAAVQGVVAQVPWQHLTTPGGHVMSVAMSWCGNGWTSDSRGYRYSERDARSGERWPPIPPILMALADEAAQQAGFGPFVPDSCLMNRYDPGSKLSLHQDKDEHDFGAPIVSVSLGLPAVFQFGGLQRSDRARRIPLAHGDVVVWGGPSRLCFHGILPVKEGYHSLVGPHRINITLRKAL
	OsALKBH12	BGIOSGA018088	MIILTKDLKGNTAYQRVTLSALITRSALSAPRGSRFRKVNVVKGLKIYEDVFTTSELMKVADFINEIRQAGRNGELSGETFIFFNKQIKGNKREIIQLGVPLFQPTTEESNCHIEAIPLVLQAVIDHLVLWRLIPESRKPNSVIINFFDEFCQVGHLSMSKDLSVLVPQVTYTNQFTDEKLKFAIQLELPVAVVRQNTQSAQNEVFECYISVEAGASKVSHIKTCDTIKLIHMTSR
	OsECT1	BGIOSGA026507	MSSIAVINPPRFDGERKPKTANIMVNASAQFCGVAEMIGPVDFEKSVDYWQQDKWTGQFPVKWHIVKDVPNNLFRHIILENNDNKPVTNSRDTQEVKLEQGMEMLKIFKDHEEDASILDDFDFYEERERALLENKARLHQQHQLPSSTVVEPKKPLTVATDLVGHITKSFAQAVRLGEAKNVSPNSADKGASGDSSVAAKPLEVKEAGLA
	OsECT2	BGIOSGA023462	MKGEACGFLHQFDKARMPVCRFFRDFGECREPDCAYKHSYDDVKECNMYKMGFCPNGPNCRYKHVKLPGPPPPVEEVLQKILQIRSFNKFNQHRHNNYNQQGERPQHPQGSGLPNQNSIDNTTTTTAQPAVGQQAQTTNQQPPQQQQQQQQQQQQQQQKPNTNDQVQSVPNGSSNQATRIATPLPQGPSRYFIVKSCNRENLEISVQQGIWATQRSNEAKLNEAFESIENVILIFSINRTRNFQGCAKMTSRIGGYIGGGNWKSAHGTAHYGRNFSIQWLKLCELSFQKTHHLRNPYNDNLPVKISRDCQELEPFIGEQLASLLYLEPDSELTAILIAAEAKKEEEKAKGVSADEAADNQDIVLFDDNEEEEEEESEEEEEGNGQESQGRGRGRGMMWP…
	OsECT3	BGIOSGA017079	MSGGATPRRARSERRRQALGQIHAWQGSGGAVELRWRLRRAPPLVNGSGQFCGVAEMIGPVDFDKSVDYWQQDKWSGQFPVKWHIIKDVPNSLLRHIILENNENKPVTNSRDTQEVRLDHGLQMLTIFKNHEVETTILEDFDFYEQREKAMLDIRQRQKQQHTDSEVQKPMVEAKEPVDLMNQISATFARAVQLGETKGSREDKPKVEDASAAAVAVPENEPVALAETEGLLADSEPSPLKESG
	OsECT4	BGIOSGA027440	MAEGERHRWRRHLERESEGEGKRFQDCMIPPQSEIVGENNASKSAAKEQILSSTNEKMTTSVPQGASSSKSPKGAQEKASFLGKGGEQPFYQPNVYAPQPQTIYSGGYLNHLGQWEEYPHYVNMEGLHSVSPGIYNDNQSIMLSPGYANNPQMMYGAYSPGVGDGQPYLPLHFPFSSPYYQPPASPSMGYSNSATGMSQGDPMLQQEYFLPDGLLYSPTPGYHQPFGSFDRASTQPSSTPGLFGQGNTPLAFGMHHGSMYAPGSYKPRQQGGKFGGTTPSWSSGRRFGTFDLSANQQKGSMPFGIQNGALEFLNEQNRGPRATKPKKQDTENSSIDDKNEKNVPLVDSELYNRPDFVTEYKDAKFFVIKSYTEDHVHRSIKYNVWASTASGNRKLDSAY…
	OsECT5	BGIOSGA015820	MSALSHTEGDSSGFTRNNDRNDDAVGGEDSTSSYQPCNSMKCKDGTQIMSLANEDVSNLASDCQEPPSESNHAISHGSNTDSKEEMSSGSGYRRQQSCFSSSTCSWRSSSEVESVSSTPDGSGDVVGNMSVRSKTFERRPDHIASYPSASPDIRRLYAAEGKAGFTLDYHSEERWSRRSNQSTAFRTSNGQSIEHHSEIVDIPRQANSMDETTSSSSQWSFDNWGPSLPRGMQYGDEIPSLSSQNYGARIPSLSSRQSYGDEIPSLSRNCNYASRQSYGDEIPSLSSRHCNSFSSRQSYGDEIPSLSRHCNTRSSRQNYGDEIPLLSNSDYQCYQDRIPLHHRQWCHDAEAHPQLNYGRGASHGNRYSRDSFVSSIATNQRFKMGTGKHTVTRSDHHRT…
	OsECT6	BGIOSGA018969	MQEEFDWPTSVLSTSPETENVTSSSVRSTTKNDVVVQQGSISSYWPWDVMKLENDTHFLSHSSGDGMKCTKADHFLSHANRGSLNLDYQEQPSKSNFATDLGSHAYSKEARTLGRVYHGQQPYFSPSSCSWEKSSALKVVPNSPDASGHIVGEMRTKTNILSARSNYLSYPTDVPHIRYRDEVKVDLSQDDNSKQYRRPDQFTAFSNFNGQSSEHLETAKGANYMDEITPISRQWCFDNRGPSLPRGLVYGDEIPSLSSKKCNGNVASSYSRIWDYSAETSSVRQCYGDKIPSLSHHWHYRDKIPLHSGQWCHDAEARPLSNYQQGASYGNGRLRDNISRGGRNEQVNIISSRRTMTKPRVANKVVSSTDHYKINKDNLWRNSEDIRDQVRGPRANKLN…
	OsECT7	BGIOSGA024746	MEEDDGTVTAEGGCRRAVHTGEEDDDISAVEAKLMEAPANSVAVADGNPKTATETPRVEDYKDAAMYYGTYPAYLYGAYGGWGEYSTYLSHDGAETPTAGAYGDMYYGYSPYGYSTSGHDSQMYGSQHYQYQPTYNKQQNTTGKPSNNGKTENPAALPQGDVSANGVDSLKGQKKTNLLPKASQNTPGSNGSYGRPSGRFGNYQNQTNRTTYPCYSSQIFNGKQQKLPTGNRSLTTSNSKSKGQSRNQNTYPHLMGLQTPTSPLGPPSIYSASGMYGYNGSSYGSGLWYGSHLYGSGLYGGWNALSDGKYNPRGRGNGSYGYIHGNQDGFNELRRGPRSGLFNNQQGVGATVAPVKGQELSASDSSLSVMKDQYNRADFVETYSDAKFFIIKSYSEDDV…
	OsECT8	BGIOSGA012502	MGSASHPARIEYNTSSNVSSQYIYEQGLYYPATNGYAYYAGFEPPVEWSDHTNFVGVDGQNLQLSNENLPYVYCTPGYGFSYYSPDQYTYMPGMVMGVDGSFVGSQQYFASPYQLPGSLSGFFPMSIQPTTDFSSTVSAEPPLLSTGTGTSAVASRLANTSMKNKYQMSGNTAPASQTAPSGSPAVGRPQQAYENESTNKPSNPPDANMSRRDKSSTSLVTVPVDASSIDKDGKSDEGNQSKEHVQSIQVTSGPMSGESGQGKATSNSTLEKIMIHPDQYNKVHFPVDHPDAKFFVIKSYSEDDVHKSIKYNVWSSTPNGNKRLDAAYSDVQGRAVGKCPIFLFFSVNASGQFCGVAEMVGPVDFHKDMDFWQQDKWSGSFPVKWHLVKDVPNSTFRHI…
	OsECT9	BGIOSGA003409	MGMTPEQIYGQNVYVPATANPYPYGYTEVGSPTEWYNNQSSLGYDGQDIYFPGFQTEGTQCMYYAAPDNGSVHPSYSPYPINSSFIVDGSYLPLEYVGDAADQTCQIVPSPYYVPTILPYAHDNVLGNTTAPLHPPVYVPTLPSYTVTSTNHALPSVPPVATKNDVIANPPIQSTIVTSKQFLDHASDPKVQLRNPIPLKKELADGSMMPVKYPHTSQAFSNFPERRSAAKHSPQEKFSVNNGSGFVGSNVQRWAAAEKFEPNSNLSGCIGSASPKMKLSNVDGLGGADKPCGQKSSAIIAKSYTSRLSVGDPEGTIVIRCNQYNSNDLRVDYPFAKFFVIKSIGEDDVHKSIKYGVWSSSSSGNSKLDIAFKDANRIAKRNSTKCPVFLFFSVNGSGL…
	OsECT10	BGIOSGA011417	MAAVAPPQVPAAAPAPAAAAAPPAPAPAAAATAAPVADQTTDLLQKLSLDSQPKAVDAATEPAGAKKGPAASQPLSVAIPPERSITPVLQDFMDPNMFYLPAYYYGGYDGSVSEWDDYPRYVNPDGVEITPAVYGDIYGYGYAPYGAYSPASSPVPTVDGQMFGQHYQYPTSYYQPPTPVPSTTQGDLQPSANPDKPTAKADPAKTTTNGAPNGTVHSNSGTVPLGSSQQNSSLTPDGTYRAPLLGGVPSAGYLDSTYGYDSTGAHFAWYDGSAYTNGQQRTTTTNHMSSSTFSNGSSARTQNKGSTPQQMGMNNRRPTTTTGSAAPTYPNRMYPSTRSYSQYGNSYKTGLSYITNGYGSNGYGSNGYDSRLYGRWGLSMDNRYKPRGRGNGYYGFGNE…
	OsECT11	BGIOSGA004205	MENLKINGSTKTSNVNLPATKGASSSDAISCISSGDAASTVKESEMNQEASVGDQGMYYYGYYYPASFGGYDENGYFVGYNGLDVHPTVVQGDNGSYLCYLPGYENGYTYSPIVPGVIAGVDGQYISKEPYYSTISMQDPSTPGIFAQPVAYGPELVPAYTWDHSFALLDGVQGRPVGVHQTNYPARPKYSSNKLPSSKASRNTKSASDTIKGSSSALDTMSTSANGYPSSKTANKASGASISKGYPLSSKFAVHTNQGKGNLYQSKDIGMKESGRSWNSTEKLKARSKLNGYGDCDISDNLTDNSKNSLSPQGGHYGLSSAGGGNDVTPSPVAMSRDAYNLPDFVTKYDQALFFVIKSYSEDDIHKSIKYNVWASTPNGNKRLDNAFKLAQERVAEKG…
	OsECT12	BGIOSGA013554	MAAVAPGAGDQATDMMQKLSLESKKEGATPDATKKPAGMPYGSASAGDAQNAASPVDRSITPLLQEAVNANILYQTNGYGPSAYYYPTGYDGSANEWDSRYAAHDGTEMPPSVYGDMYGYGYAPYGPYPSGSPVPTVGHDGQSYGAQHYQYPGQYYQQPAPTNASHGVNAVNSQSEMPSVAAHQARVPVESAKASANGTANGMANTNSSSLARKQTHQNVSVLNNGSYGGGTLQGGPSANNYGHSGLHSPVQWYDGPVYSNGHQRSNTNSTSYGSNSYSAKNQSQRPTANLMGMHAQIPSSGMGLTSPSYHTRMYPDNRLYGQYGQYGNALKTGLGFGSNMYNSRNNGRWGIVDSKYKPRGRASFGFGSENQDGFTELNRGPRSGGFKHQKQFGPSVTI…
	OsECT13	BGIOSGA026510	MESAHGGSDRPGLAMCDFVGWVRCRFQMEIASRVHGLYRQQPALKFRRASIPEKDADATNASSVSPVSSSSSWRRDSSCTKGEGSMDSQEPRVDAEQKPVLSDNPEEQTIPSKDEKVLEPTISHDSNGINLPSEGQAQAGTSNIGGGHNAAYPQTMYSSQAQPFYYQGPGYDNPSNEWDGYPPYVSVEGLEAGPAVVYNDDPQLMYHGGYGYDPYAHYSPISTPVPAAVSGDGQLYSQQFSFSAPYYQQSVPPGMPYLSSPTPISQGEAMVPIDPTQGAFIAETLSPNSFLFGPRPEWFRSSEGNGSFPSPAASPQPAGGVSGPFGQSNFPMASGMQSPQHRPFYGFGTPSDSYGRVFSHGGYFPQATNYGGPFPSFGLNGRSSIPMEKGRRRGRGNAL…
	OsCPSF30-1	BGIOSGA023330	MNFVRKADTKDLANSNISVERPKTPPLPLHTKSSCPTTLLEPLSQTLQKQHGHDAEKEDLTGQPKSGVDNSSIKSAQKSEPSDPSKVVYVRPKSNQLVAAQRQHPIDLVNSPTDKILSLQAPIASDLYLKKRKNQIVLSSCSPSDGLSTKETLPAENSNSEEKKDLMIACSISGIPGVKDRPQKALQTTNNVGRFSHVWTLNGQQPQRKGFMGSSHMNAFPRILPWKRKIFCKNFRSSHMSNVSSIRIVRKLLQTRKRDMIYTVSTDGFSLRKSGVLSVGGSSLKWSRSLEKRSQKVNKEATLALAEVERRKREKRKRQSLHDKGDHQFESVTGNQLRNSCQSSSDLRKPSTCNEYVRVSKGNQLVRNPKNVIRMLASDKVRWSLHTVRSRLAKKQQYC…

## Sheet: Table S2
Table S2. Transcriptional profiling of public datasets used in this study.
Bioproject	Tissue	Sample Name	Development Stage	Treatment	Release Date	Data Source
PRJNA208209	root	Root	-	-	2014-05-08	SRA Database
	stem	Stem	-	-		SRA Database
	Young Leaf	Young Leaf	-	-		SRA Database
	Mature Leaf	Mature Leaf	-	-		SRA Database
	Senescent Leaf	Senescent Leaf	-	-		SRA Database
	Immature Flower	Immature Flower	-	-		SRA Database
	Mature Flower	Mature Flower	-	-		SRA Database
	Senescent Flower	Senescent Flower	-	-		SRA Database
PRJNA275475	root	Root_HT	vigorous stage	higher temperature	2015-06-06	SRA Database
	root	Root_LT	vigorous stage	low temperature		SRA Database
	leaf	Leaf_HT	vigorous stage	higher temperature		SRA Database
	leaf	Leaf_LT	vigorous stage	low temperature		SRA Database
PRJNA642810	axillary shoot	Axillary shoot_Topped	vigorous stage	topping	2020-06-30	SRA Database
PRJNA320659	stem	Stem_BS	Flower stage	Black shank	2016-08-23	SRA Database
PRJNA343290	leaf	Leaf_PVY	seeding stage	Potato Virus Y	2017-09-17	SRA Database
PRJNA421840	leaf	Leaf_CMV	vigorous stage	Cucumber mosaic virus	2017-12-10	SRA Database
PRJNA451198	stem	Stem_RS	seeding stage	Ralstonia_solanacearum	2019-04-21	SRA Database
PRJNA750915	leaf blades	Leaf blades_Salt	vigorous stage	Salt	2021-08-19	SRA Database
PRJNA883680	leaf	Leaf_Drought	seeding stage	Drought	2022-09-26	SRA Database
PRJNA632415	leaf	Leaf_cadmium	seeding stage	cadmium	2020-05-13	SRA Database
	root	Root_cadmium	seeding stage	cadmium		SRA Database

## Sheet: Table S3
Table S3. Primers used in this study.
Purpose	Primer name	Classification	Sequence (5'-3')
qRT-PCR	NtMTB1	Forward	TCTGGGAACAGCGAAGAAGC
		Reverse	AGAACGGGAGTCCTTTTCGG
	NtMTB2	Forward	TCAGCGTTCAAAGGAGCACT
		Reverse	ACAGTCAACCAGCCAGATCG
	NtMTC1	Forward	ATGAACGCGAACAAATCGCC
		Reverse	GAGCTTGCCAAACACTTCCG
	NtFIP37B	Forward	ATGCAGGCACGGAAGCTATT
		Reverse	TTCCCCATTTTGCTTTGCGG
	NtALKBH2A	Forward	ATTGAATAGGTATAAGGGAGG
		Reverse	GACAAATGAGTGTTGGTCTGG
	NtALKBH6	Forward	AGCAGTACACATGGAAACGGT
		Reverse	ACTGCGAGGCATCAATACGAT
	NtALKBH9A1	Forward	TTTCTCCTTACCTCTTCCTCTCG
		Reverse	ATCATGGTTGTCATTTCCACCAT
	NtALKBH9C2	Forward	ACAGTTGTATAGATGGCGCA
		Reverse	TCGGGGTAGTCACAGGTAAG
	NtALKBH10	Forward	TGTTGGACACCACCGTGTAG
		Reverse	GCGAATTCCCCTCTGAACCA
	NtYTHDF3A	Forward	GGAAGTGGACAGTTTTTAGG
		Reverse	TTATCATTGTTTTCGAGGATA
	NtYTHDF3B	Forward	TAGTGGACAGTTTTTAGGTGTAG
		Reverse	TATTATCATTGTTTTCGAGGATA
Reference gene	GAPDH	Forward	TGGGTGTCAACGAGAAGGAA
		Reverse	CAGTGGGAACACGGAAAGC
VIGS	NtFIP37B	Forward	TCGACGACAAGACCCTGCAGAGGACACCCTTGCATCATGT
		Reverse	TGAGGAGAAGAGCCCTGCAGAATAGCTTCCGTGCCTGCAT

## Sheet: Table S4
Table S4. Detail information of m6A regulatory genes in tobacco.
Classification	Conserved Domain	Gene Name	Gene ID	Chromosome	Scaffold	Start	End	Protein Length (aa)	Molecular Weight (KDa)	Theoretical pI	Subcellular	Putative Donor
m6A writer	MT-A70	NtMTA1	Nitab4.5_0000151g0390	NtChr23	Nitab4.5_0000151	1532162	1538460	748	82.32	6.3	chlo	Nicotiana tomentosiformis
	MT-A70	NtMTA2	Nitab4.5_0000837g0110	NtChr01	Nitab4.5_0000837	725293	731652	749	82.36	6.32	chlo	Nicotiana sylvestris
	MT-A70	NtMTB1	Nitab4.5_0000582g0120	NtChr13	Nitab4.5_0000582	347750	352634	707	80.47	6.49	nucl	Nicotiana tomentosiformis
	MT-A70	NtMTB2	Nitab4.5_0009827g0020	-	Nitab4.5_0009827	55376	60004	604	68.48	6.34	nucl	Nicotiana sylvestris
	MT-A70	NtMTB3	Nitab4.5_0007148g0020	-	Nitab4.5_0007148	71667	80471	1160	130.69	6.57	nucl	Nicotiana tomentosiformis
	MT-A70	NtMTB4	Nitab4.5_0013274g0010	-	Nitab4.5_0013274	11590	17318	1125	127	6.33	nucl	Nicotiana sylvestris
	MT-A70	NtMTC1	Nitab4.5_0000110g0230	NtChr12	Nitab4.5_0000110	977399	980067	428	49.23	6.76	plas	Nicotiana tomentosiformis
	MT-A70	NtMTC2	Nitab4.5_0005314g0050	-	Nitab4.5_0005314	181762	185459	422	48.78	7.98	nucl	Nicotiana sylvestris
	Wtap	NtFIP37A	Nitab4.5_0001284g0080	-	Nitab4.5_0001284	367339	377811	341	38.56	4.97	nucl	Nicotiana tomentosiformis
	Wtap	NtFIP37B	Nitab4.5_0001647g0010	NtChr12	Nitab4.5_0001647	54611	65491	341	38.58	5.03	nucl	Nicotiana sylvestris
	VIR_N	NtVIR1	Nitab4.5_0001495g0100	NtChr04	Nitab4.5_0001495	129481	152901	2123	232.88	5.48	plas	Nicotiana tomentosiformis
	VIR_N	NtVIR2	Nitab4.5_0004363g0030	-	Nitab4.5_0004363	214722	237920	2153	235.81	5.52	plas	Nicotiana sylvestris
	RING-HC_HAKAI_like	NtHAKAI1	Nitab4.5_0000008g0560	NtChr02	Nitab4.5_0000008	2322875	2327006	481	52.09	6.25	nucl	Nicotiana tomentosiformis
	RING-HC_HAKAI_like	NtHAKAI2	Nitab4.5_0006254g0010	-	Nitab4.5_0006254	18250	21564	497	53.86	6.41	nucl	Nicotiana sylvestris
	AdoMet_MTases	NtFIONA1	Nitab4.5_0001423g0020	NtChr19	Nitab4.5_0001423	66809	71704	489	54.6222	6.83	nucl	Nicotiana tomentosiformis
	AdoMet_MTases	NtFIONA2	Nitab4.5_0001903g0070	-	Nitab4.5_0001903	123267	127322	452	50.6247	7.13	nucl	Nicotiana sylvestris
m6A eraser	2OG-FeII_Oxy_2	NtALKBH1A	Nitab4.5_0001356g0010	NtChr23	Nitab4.5_0001356	62864	64926	357	40.22	5.49	nucl	Uncertain
	2OG-FeII_Oxy_2	NtALKBH1B	Nitab4.5_0008905g0010	-	Nitab4.5_0008905	32448	34866	362	40.87	5.74	nucl	Nicotiana sylvestris
	2OG-FeII_Oxy	NtALKBH2A	Nitab4.5_0000147g0330	-	Nitab4.5_0000147	1364460	1366628	263	29.78	8.85	nucl	Nicotiana tomentosiformis
	2OG-FeII_Oxy	NtALKBH2B	Nitab4.5_0006294g0080	-	Nitab4.5_0006294	104809	112275	255	28.81	8.76	nucl	Nicotiana sylvestris
	2OG-FeII_Oxy	NtALKBH6	Nitab4.5_0005125g0010	-	Nitab4.5_0005125	147076	148617	176	19.38	6.04	cyto	Uncertain
	2OG-FeII_Oxy	NtALKBH7A	Nitab4.5_0000619g0080	-	Nitab4.5_0000619	239364	242857	259	29.82	4.84	cyto	Nicotiana sylvestris
	2OG-FeII_Oxy	NtALKBH7B	Nitab4.5_0003901g0060	NtChr19	Nitab4.5_0003901	102539	105632	247	28.37	4.9	nucl	Nicotiana tomentosiformis
	2OG-FeII_Oxy	NtALKBH8A	Nitab4.5_0001159g0020	NtChr15	Nitab4.5_0001159	32842	38882	312	34.78	6.08	nucl	Nicotiana tomentosiformis
	2OG-FeII_Oxy	NtALKBH8B	Nitab4.5_0006955g0010	-	Nitab4.5_0006955	83785	87008	323	36.21	6.6	cyto	Nicotiana sylvestris
	2OG-FeII_Oxy	NtALKBH9A1	Nitab4.5_0000816g0050	-	Nitab4.5_0000816	350032	353956	452	51.01	7.6	nucl	Nicotiana tomentosiformis
	2OG-FeII_Oxy	NtALKBH9A2	Nitab4.5_0007514g0010	-	Nitab4.5_0007514	85015	89020	470	53.29	8.9	nucl	Nicotiana sylvestris
	2OG-FeII_Oxy	NtALKBH9B1	Nitab4.5_0000188g0100	NtChr17	Nitab4.5_0000188	310159	314463	668	75.09	5.44	cyto	Nicotiana sylvestris
	2OG-FeII_Oxy	NtALKBH9B2	Nitab4.5_0002337g0020	NtChr17	Nitab4.5_0002337	5778	7795	322	36.72	9.23	cyto	Nicotiana sylvestris
	2OG-FeII_Oxy	NtALKBH9C1	Nitab4.5_0003271g0040	-	Nitab4.5_0003271	279241	284244	552	61.54	5.88	nucl	Nicotiana sylvestris
	2OG-FeII_Oxy	NtALKBH9C2	Nitab4.5_0006286g0010	-	Nitab4.5_0006286	45270	49787	547	61.01	5.78	nucl	Nicotiana tomentosiformis
	2OG-FeII_Oxy	NtALKBH10	Nitab4.5_0010603g0030	-	Nitab4.5_0010603	53119	57323	540	59.54	5.87	chlo	Nicotiana sylvestris
m6A reader	YTH	NtCPSF30A1	Nitab4.5_0000100g0020	NtChr17	Nitab4.5_0000100	84729	116051	683	75.76	7.32	nucl	Uncertain
	YTH	NtCPSF30A2	Nitab4.5_0000607g0100	NtChr17	Nitab4.5_0000607	452054	463431	640	70.81	7.17	nucl	Nicotiana sylvestris
	YTH	NtCPSF30B1	Nitab4.5_0001181g0060	-	Nitab4.5_0001181	379694	386868	670	73.96	6.1	nucl	Nicotiana tomentosiformis
	YTH	NtCPSF30B2	Nitab4.5_0011416g0020	-	Nitab4.5_0011416	5053	12491	637	69.55	6.31	nucl	Nicotiana sylvestris
	YTH	NtYTHDC1	Nitab4.5_0001200g0030	NtChr15	Nitab4.5_0001200	78328	86927	443	49.6	6.75	nucl	Nicotiana tomentosiformis
	YTH	NtYTHDC2	Nitab4.5_0002886g0080	-	Nitab4.5_0002886	228834	246442	559	63.06	5.56	nucl	Nicotiana sylvestris
	YTH	NtYTHDF1A	Nitab4.5_0000001g0090	NtChr04	Nitab4.5_0000001	1013198	1019904	670	73.93	6.12	nucl	Nicotiana tomentosiformis
	YTH	NtYTHDF1B	Nitab4.5_0002825g0030	-	Nitab4.5_0002825	75810	80577	545	60.35	7.62	nucl	Nicotiana sylvestris
	YTH	NtYTHDF1C	Nitab4.5_0002068g0020	-	Nitab4.5_0002068	180673	184507	699	76.24	8.25	nucl	Nicotiana sylvestris
	YTH	NtYTHDF1D	Nitab4.5_0002068g0010	-	Nitab4.5_0002068	168235	172833	660	71.51	9.12	nucl	Nicotiana sylvestris
	YTH	NtYTHDF1E	Nitab4.5_0001513g0040	-	Nitab4.5_0001513	405178	409860	627	67.69	8.58	nucl	Nicotiana tomentosiformis
	YTH	NtYTHDF1F	Nitab4.5_0001958g0010	-	Nitab4.5_0001958	8401	13139	613	66.43	8.81	nucl	Nicotiana tomentosiformis
	YTH	NtYTHDF2A	Nitab4.5_0000019g0030	NtChr13	Nitab4.5_0000019	259260	269916	595	65.06	5.74	nucl	Nicotiana tomentosiformis
	YTH	NtYTHDF2B	Nitab4.5_0007205g0030	-	Nitab4.5_0007205	46415	54576	603	66.05	5.47	nucl	Nicotiana sylvestris
	YTH	NtYTHDF3A	Nitab4.5_0000787g0170	NtChr19	Nitab4.5_0000787	347360	353843	593	65.78	8.87	nucl	Nicotiana sylvestris
	YTH	NtYTHDF3B	Nitab4.5_0009637g0020	-	Nitab4.5_0009637	18906	24088	568	63.06	8.82	nucl	Nicotiana sylvestris
	YTH	NtYTHDF3C	Nitab4.5_0000186g0010	NtChr14	Nitab4.5_0000186	63594	73860	731	80.71	6.3	nucl	Nicotiana tomentosiformis
	YTH	NtYTHDF3D	Nitab4.5_0002474g0020	-	Nitab4.5_0002474	74547	96209	764	84.11	5.77	chlo	Nicotiana sylvestris
	YTH	NtYTHDF3E	Nitab4.5_0000895g0110	NtChr15	Nitab4.5_0000895	448297	452845	719	78.61	6.43	nucl	Nicotiana tomentosiformis
	YTH	NtYTHDF3F	Nitab4.5_0005769g0050	-	Nitab4.5_0005769	116957	121233	720	78.75	6.2	nucl	Nicotiana sylvestris

## Sheet: Table S5
Table S5. Number of m6A regulatory genes in different plant species.
Species	writer							eraser			reader		Total	Genome Size
	MTA	MTB	MTC	FIP37	VIR	HAKAI	FIONA	GROUP1	GROUP2	GROUP3	YTHDC	YTHDF
Arabidopsis thaliana	1	1	1	1	1	1	1	3	4	6	2	11	33	125Mb
Solanum lycopersicum	1	2	1	1	1	1	1	3	2	3	5	4	25	900Mb
Nicotiana tabacum	2	4	2	2	2	2	2	5	4	7	6	14	52	4.5Gb
Marchantia polymorpha	1	1	1	3	1	1	1	2	1	1	2	1	16	226Mb
Physcomitrella patens	1	2	1	1	1	2	1	2	3	0	2	2	18	480Mb
Pinus tabuliformis	6	1	1	0	1	2	1	1	3	3	3	14	36	25.4Gb
Selaginella moellendorffii	1	0	2	1	0	0	2	6	2	4	2	2	22	212Mb
Gossypium hirsutum	2	3	2	2	3	4	2	5	8	12	8	24	75	2.4Gb
Vitis vinifera	1	2	1	2	1	2	1	2	5	3	7	13	40	490Mb
Zea mays	1	1	2	4	3	2	1	2	4	2	2	31	55	2.3Gb
Triticum aestivum	3	3	3	3	3	4	3	6	9	7	6	35	85	17Gb
Oryza sativa	1	1	1	1	1	1	1	3	4	5	2	12	33	466Mb
Total	21	21	18	21	18	22	17	40	49	53	47	163	490	-

## Sheet: Table S6
Table S6. Sequences of 10 predicted motifs of m6A regulatory genes in tobacco.
Classification	Motif	Width	Conserved amino acid sequence	Annotation
Nt_m6A_writers	motif1	32	KWGFRRCEDICWVKTNKTNAIPGLRHDGH	N6-adenosine-methyltransferase non-catalytic subunit METTL14-like
	motif2	50	SAKPEDMYRIIEHFALGRRRLELFGEDHNIRSGWLTLGKGLSSSNFSAEA	N6-adenosine-methyltransferase non-catalytic subunit METTL14-like
	motif3	50	RNFADKDGKVWQGGGGRNPPPDAPHLVVTTPDIEALRPKSPMKNQQQMQ	N6-adenosine-methyltransferase non-catalytic subunit METTL14-like
	motif4	29	GVRERNRREIDSSNRSRTPERSGRRHYDSERVEMEYEKRDTFRRKEQEKN	Unknown
	motif5	41	HCLLGTKGTVRRSTDGHIIHANIDTDVII	N6-adenosine-methyltransferase non-catalytic subunit METTL14-like
	motif6	42	KSTAKFSDGDGSZTRNKGKGEKLHGGDFENALEKDSRRLERKESAREKGH	Unknown
	motif7	29	KVEENTLEELSNWYQDGELKSKYENGDKT	Unknown
	motif8	50	GRRRSTVERTESRKRSGGSSKADLDEDDYEAEKESRSKLLK	Unknown
	motif9	30	GGKFDVIMVDPPWDEYVEEA	Unknown
	motif10	41	TANSSNKRAAGNSPQGNNAQNVNQEASSSN	Unknown
Nt_m6A_readers	motif1	43	WSGSFPVKWHIVKDVPNSKFRHJILENNENKPVTNSRDTQEVK	YTH domain containing protein
	motif2	50	QYNRPDFPLDYTBAKFFVIKSYSEDBVHKSIKYNVWASTPNGNKKLDAAY	YTH domain containing protein
	motif3	29	CPVFLFFSVNASGQFVGVAEMVGPVDFNK	YTH domain containing protein
	motif4	40	GLEMLKIFKNYVSRTSJLDDFMYYEARZKLLQEKKAKQPI	YTH domain containing protein
	motif5	50	CRFFRLYGECREPDCVYKHTNEDIKECNMYKLGFCPNGPDCRYRHAKLPG	CPSF complex subunit CPSF4-like
	motif6	29	DGLNELNRGPRGKGSKNQKGVEPVTLAVK	Unknown
	motif7	50	MRGFPPGMMGDGFSYGAMTPDGFPMPDHFGMGPRPFGPYGPRFPGDMMFH	Unknown
	motif8	50	YGDNGSLIYHHGYGYAPYSPYSPATSPAPTLGHDGQLYGSQQYHYPYFQP	Unknown
	motif9	36	RYGNTFGSGMGFGSNGYDTRTTGRGWMTVDNKFKPR	Unknown
	motif10	50	TLASTZSVDVVTVGSMPVKVNGFAESSGFJSIGTIPLDPRAFQRDEASGS	Unknown
Nt_m6A_erasers	motif1	41	EKLEEMGKNGQLKERTYTAPRKWMRGKGRVTIQFGCCYNYA	RNA demethylase ALKBH9B/ALKBH10B-like
	motif2	30	DSCIVNIYEEGDCIPPHIDBHEFVRPFCTV	RNA demethylase ALKBH9B/ALKBH10B-like
	motif3	50	GNGADVAKHCVPAVPTKRISITFRRMDESKRPVGYVPEQDLQGLQPLSYE	RNA demethylase ALKBH9B/ALKBH10B-like
	motif4	41	DKDGNPPGILKSETVDPLPDLLKVMIRRLVRWHVMPPTCVP	RNA demethylase ALKBH9B/ALKBH10B-like
	motif5	29	RVNGKKVNILDGLELHKGVFSPDEQSRIV	Unknown
	motif6	29	ECNIVFGSNLKIVGPGEFAGAIAJPLPVG	Unknown
	motif7	21	LSREZKEYJRFHNVKRKKDFI	Unknown
	motif8	50	ADRYKGSNTSKPRYSARKQSGHEEESKESVKIPJERHAKPEYGGRNRQGP	Unknown
	motif9	29	LSNWLPFLSRGLCPSCTDTJSARIRSLNF	Unknown
	motif10	41	SSEAFSSSIPVSTPKMKLSWADLALZDDLSAEEYSESLPLS	Unknown

## Sheet: Table S7
Table S7. Different parameters related to gene duplication and evolution of m6A regulatory genes in tobacco.
Duplicate 1	Location	Duplicate 2	Location	Similarity	E-value (DupGen_finder)	Duplication Type	Ka	Ks	Ka/Ks	Selection Type	P-Value (Fisher)	Divergent Time (Mya)
NtMTA1	NtChr23:48742383	NtMTA2	NtChr1:24701346	97.87	0	dispersed	0.00798358	0.0777588	0.102671	purify selection	3.01985e-15	2.59196
NtMTB1	NtChr13:27354511	NtMTA2	NtChr1:24701346	42	7.79e-08	dispersed	0.798826	1.89399	0.42177	purify selection	0	63.133
NtMTC1	NtChr12:109532205	NtMTA1	NtChr23:48742383	29.787	1.06e-06	dispersed	0.746922	2.13191	0.350354	purify selection	0	71.0637
NtALKBH8A	NtChr15:33751684	NtALKBH7B	NtChr19:65500167	26.728	8.68e-09	dispersed	0.730746	1.94945	0.374848	purify selection	0	64.9817
NtALKBH9B1	NtChr17:93090457	NtALKBH9B2	NtChr17:102001684	93.168	0	tandem	0.0348759	0.117295	0.297334	purify selection	2.1317e-05	3.90983
NtCPSF30A1	NtChr17:77162830	NtYTHDC1	NtChr15:111257573	53.623	2.33e-39	dispersed	0.781712	1.823	0.429	purify selection	4.594e-106	60.7667
NtCPSF30A1	NtChr17:77162830	NtCPSF30A2	NtChr17:23893195	98.754	0	tandem	0.005	0.047	0.107	purify selection	4.271e-09	1.56667
NtCPSF30A2	NtChr17:23893195	NtYTHDC1	NtChr15:111257573	53.623	1.62e-39	dispersed	0.802471	1.79301	0.447556	purify selection	5.83031e-83	59.767
NtYTHDF1A	NtChr4:99462129	NtYTHDF3E	NtChr15:4646711	37.081	7.78e-93	dispersed	0.595014	2.60926	0.228039	purify selection	0	86.9753
NtYTHDF1D	Nitab4.5_0002068:168235	NtYTHDF1C	Nitab4.5_0002068:180673	81.02	0	tandem	0.0602607	0.292488	0.206028	purify selection	1.95922e-31	9.7496
NtYTHDF2A	NtChr13:44498307	NtYTHDF3E	NtChr15:4646711	56.054	3.72e-86	dispersed	0.59494	2.55828	0.232555	purify selection	0	85.276
NtYTHDF3A	NtChr19:132744818	NtYTHDF3E	NtChr15:4646711	38.664	5.15e-89	dispersed	0.607036	2.54502	0.23852	purify selection	0	84.834
NtYTHDF3C	NtChr14:58197707	NtYTHDF3E	NtChr15:4646711	65.166	0	dispersed	0.170224	0.603644	0.281993	purify selection	3.68709e-46	20.1215
NtYTHDF3E	NtChr15:4646711	NtYTHDC1	NtChr15:111257573	30.882	1.82e-14	proximal	0.833341	1.80201	0.462451	purify selection	6.49752e-87	60.067

## Sheet: Table S8
Table S8. Detailed information of cis-acting elements identified in promoter region of m6A regulatory genes in tobacco.
Gene Name	Module	Summary	Type
NtMTA1	I-box	light responsive	Light responsive
NtMTA1	GATA-motif	light responsive	Light responsive
NtMTA1	G-box	light responsive	Light responsive
NtMTA1	Box 4	light responsive	Light responsive
NtMTA1	P-box	gibberellin responsive	Phytohormone responsive
NtMTA1	AuxRR-core	auxin responsive	Phytohormone responsive
NtMTA1	ABRE	abscisic acid responsive	Phytohormone responsive
NtMTA1	ABRE	abscisic acid responsive	Phytohormone responsive
NtMTA1	GCN4_motif	endosperm expression	Plant development
NtMTA1	CAT-box	meristem expression	Plant development
NtMTA1	G-Box	light responsive	Light responsive
NtMTA1	MBS	drought responsive	Stress responsive
NtMTA1	MRE	light responsive	Light responsive
NtMTA2	I-box	light responsive	Light responsive
NtMTA2	LTR	cold responsive	Stress responsive
NtMTA2	G-box	light responsive	Light responsive
NtMTA2	G-box	light responsive	Light responsive
NtMTA2	GT1-motif	light responsive	Light responsive
NtMTA2	GT1-motif	light responsive	Light responsive
NtMTA2	GATA-motif	light responsive	Light responsive
NtMTA2	GATA-motif	light responsive	Light responsive
NtMTA2	ACE	light responsive	Light responsive
NtMTA2	Box 4	light responsive	Light responsive
NtMTA2	Box 4	light responsive	Light responsive
NtMTA2	Box 4	light responsive	Light responsive
NtMTA2	TCT-motif	light responsive	Light responsive
NtMTA2	TGACG-motif	MeJA responsive	Phytohormone responsive
NtMTA2	chs-Unit 1 m1	light responsive	Light responsive
NtMTA2	ABRE	abscisic acid responsive	Phytohormone responsive
NtMTA2	GCN4_motif	endosperm expression	Plant development
NtMTA2	MBS	drought responsive	Stress responsive
NtMTA2	TCA-element	salicylic acid responsive	Phytohormone responsive
NtMTA2	CGTCA-motif	MeJA responsive	Phytohormone responsive
NtMTA2	MRE	light responsive	Light responsive
NtMTA2	O2-site	metabolism regulation	Plant development
NtMTA2	circadian	circadian control	Plant development
NtMTA2	ARE	anaerobic induction	Stress responsive
NtMTA2	ARE	anaerobic induction	Stress responsive
NtMTA2	ARE	anaerobic induction	Stress responsive
NtMTA2	ARE	anaerobic induction	Stress responsive
NtMTB1	ARE	anaerobic induction	Stress responsive
NtMTB1	ARE	anaerobic induction	Stress responsive
NtMTB1	chs-CMA2a	light responsive	Light responsive
NtMTB1	GCN4_motif	endosperm expression	Plant development
NtMTB1	CAT-box	meristem expression	Plant development
NtMTB1	TCA-element	salicylic acid responsive	Phytohormone responsive
NtMTB1	GARE-motif	gibberellin responsive	Phytohormone responsive
NtMTB1	TCT-motif	light responsive	Light responsive
NtMTB1	Box 4	light responsive	Light responsive
NtMTB1	Box 4	light responsive	Light responsive
NtMTB1	P-box	gibberellin responsive	Phytohormone responsive
NtMTB1	3-AF1 binding site	light responsive	Light responsive
NtMTB1	GATA-motif	light responsive	Light responsive
NtMTB1	AAAC-motif	light responsive	Light responsive
NtMTB1	GA-motif	light responsive	Light responsive
NtMTB1	LTR	cold responsive	Stress responsive
NtMTB1	LTR	cold responsive	Stress responsive
NtMTB1	LTR	cold responsive	Stress responsive
NtMTB2	GT1-motif	light responsive	Light responsive
NtMTB2	GT1-motif	light responsive	Light responsive
NtMTB2	GA-motif	light responsive	Light responsive
NtMTB2	LTR	cold responsive	Stress responsive
NtMTB2	LTR	cold responsive	Stress responsive
NtMTB2	LTR	cold responsive	Stress responsive
NtMTB2	GATA-motif	light responsive	Light responsive
NtMTB2	3-AF1 binding site	light responsive	Light responsive
NtMTB2	TGACG-motif	MeJA responsive	Phytohormone responsive
NtMTB2	TCT-motif	light responsive	Light responsive
NtMTB2	Box 4	light responsive	Light responsive
NtMTB2	Box 4	light responsive	Light responsive
NtMTB2	Box 4	light responsive	Light responsive
NtMTB2	Box 4	light responsive	Light responsive
NtMTB2	Box 4	light responsive	Light responsive
NtMTB2	Box 4	light responsive	Light responsive
NtMTB2	GARE-motif	gibberellin responsive	Phytohormone responsive
NtMTB2	CGTCA-motif	MeJA responsive	Phytohormone responsive
NtMTB2	TCA-element	salicylic acid responsive	Phytohormone responsive
NtMTB2	TCA-element	salicylic acid responsive	Phytohormone responsive
NtMTB2	CAT-box	meristem expression	Plant development
NtMTB2	GCN4_motif	endosperm expression	Plant development
NtMTB2	chs-CMA2a	light responsive	Light responsive
NtMTB2	ARE	anaerobic induction	Stress responsive
NtMTB2	ARE	anaerobic induction	Stress responsive
NtMTB3	GATA-motif	light responsive	Light responsive
NtMTB3	G-box	light responsive	Light responsive
NtMTB3	G-box	light responsive	Light responsive
NtMTB3	LTR	cold responsive	Stress responsive
NtMTB3	LTR	cold responsive	Stress responsive
NtMTB3	GT1-motif	light responsive	Light responsive
NtMTB3	GT1-motif	light responsive	Light responsive
NtMTB3	I-box	light responsive	Light responsive
NtMTB3	TCCC-motif	light responsive	Light responsive
NtMTB3	TCT-motif	light responsive	Light responsive
NtMTB3	Box 4	light responsive	Light responsive
NtMTB3	Box 4	light responsive	Light responsive
NtMTB3	TGACG-motif	MeJA responsive	Phytohormone responsive
NtMTB3	TGACG-motif	MeJA responsive	Phytohormone responsive
NtMTB3	TGACG-motif	MeJA responsive	Phytohormone responsive
NtMTB3	CAT-box	meristem expression	Plant development
NtMTB3	CGTCA-motif	MeJA responsive	Phytohormone responsive
NtMTB3	CGTCA-motif	MeJA responsive	Phytohormone responsive
NtMTB3	CGTCA-motif	MeJA responsive	Phytohormone responsive
NtMTB3	ABRE	abscisic acid responsive	Phytohormone responsive
NtMTB3	AE-box	light responsive	Light responsive
NtMTB3	ARE	anaerobic induction	Stress responsive
NtMTB3	O2-site	metabolism regulation	Plant development
NtMTB4	I-box	light responsive	Light responsive
NtMTB4	I-box	light responsive	Light responsive
NtMTB4	I-box	light responsive	Light responsive
NtMTB4	ACE	light responsive	Light responsive
NtMTB4	GT1-motif	light responsive	Light responsive
NtMTB4	G-box	light responsive	Light responsive
NtMTB4	G-box	light responsive	Light responsive
NtMTB4	TGACG-motif	MeJA responsive	Phytohormone responsive
NtMTB4	TCT-motif	light responsive	Light responsive
NtMTB4	Box 4	light responsive	Light responsive
NtMTB4	Box 4	light responsive	Light responsive
NtMTB4	GC-motif	anoxic specific inducibility	Stress responsive
NtMTB4	Sp1	light responsive	Light responsive
NtMTB4	ABRE	abscisic acid responsive	Phytohormone responsive
NtMTB4	ABRE	abscisic acid responsive	Phytohormone responsive
NtMTB4	ABRE	abscisic acid responsive	Phytohormone responsive
NtMTB4	ABRE	abscisic acid responsive	Phytohormone responsive
NtMTB4	CGTCA-motif	MeJA responsive	Phytohormone responsive
NtMTB4	CAT-box	meristem expression	Plant development
NtMTB4	TCA-element	salicylic acid responsive	Phytohormone responsive
NtMTB4	G-Box	light responsive	Light responsive
NtMTB4	O2-site	metabolism regulation	Plant development
NtMTB4	O2-site	metabolism regulation	Plant development
NtMTB4	O2-site	metabolism regulation	Plant development
NtMTB4	O2-site	metabolism regulation	Plant development
NtMTB4	AE-box	light responsive	Light responsive
NtMTB4	ARE	anaerobic induction	Stress responsive
NtMTC1	GT1-motif	light responsive	Light responsive
NtMTC1	GT1-motif	light responsive	Light responsive
NtMTC1	GA-motif	light responsive	Light responsive
NtMTC1	LTR	cold responsive	Stress responsive
NtMTC1	ACE	light responsive	Light responsive
NtMTC1	GATA-motif	light responsive	Light responsive
NtMTC1	GATA-motif	light responsive	Light responsive
NtMTC1	TGACG-motif	MeJA responsive	Phytohormone responsive
NtMTC1	Box 4	light responsive	Light responsive
NtMTC1	Box 4	light responsive	Light responsive
NtMTC1	Box 4	light responsive	Light responsive
NtMTC1	Box 4	light responsive	Light responsive
NtMTC1	GCN4_motif	endosperm expression	Plant development
NtMTC1	MBS	drought responsive	Stress responsive
NtMTC1	CGTCA-motif	MeJA responsive	Phytohormone responsive
NtMTC1	CAT-box	meristem expression	Plant development
NtMTC1	TCA-element	salicylic acid responsive	Phytohormone responsive
NtMTC1	O2-site	zein metabolism regulation	Plant development
NtMTC1	O2-site	zein metabolism regulation	Plant development
NtMTC1	O2-site	zein metabolism regulation	Plant development
NtMTC1	MRE	light responsive	Light responsive
NtMTC1	ARE	anaerobic induction	Stress responsive
NtMTC1	ARE	anaerobic induction	Stress responsive
NtMTC1	ARE	anaerobic induction	Stress responsive
NtMTC1	ARE	anaerobic induction	Stress responsive
NtMTC1	ARE	anaerobic induction	Stress responsive
NtMTC1	ARE	anaerobic induction	Stress responsive
NtMTC1	ARE	anaerobic induction	Stress responsive
NtMTC1	ARE	anaerobic induction	Stress responsive
NtMTC1	ARE	anaerobic induction	Stress responsive
NtMTC1	AE-box	light responsive	Light responsive
NtMTC2	LTR	cold responsive	Stress responsive
NtMTC2	LTR	cold responsive	Stress responsive
NtMTC2	LTR	cold responsive	Stress responsive
NtMTC2	LTR	cold responsive	Stress responsive
NtMTC2	GT1-motif	light responsive	Light responsive
NtMTC2	GT1-motif	light responsive	Light responsive
NtMTC2	GT1-motif	light responsive	Light responsive
NtMTC2	GT1-motif	light responsive	Light responsive
NtMTC2	GT1-motif	light responsive	Light responsive
NtMTC2	GT1-motif	light responsive	Light responsive
NtMTC2	GT1-motif	light responsive	Light responsive
NtMTC2	GT1-motif	light responsive	Light responsive
NtMTC2	TCT-motif	light responsive	Light responsive
NtMTC2	TCT-motif	light responsive	Light responsive
NtMTC2	TCT-motif	light responsive	Light responsive
NtMTC2	Box 4	light responsive	Light responsive
NtMTC2	Box 4	light responsive	Light responsive
NtMTC2	Box 4	light responsive	Light responsive
NtMTC2	Box 4	light responsive	Light responsive
NtMTC2	Box 4	light responsive	Light responsive
NtMTC2	chs-CMA1a	light responsive	Light responsive
NtMTC2	chs-CMA1a	light responsive	Light responsive
NtMTC2	GCN4_motif	endosperm expression	Plant development
NtMTC2	CAT-box	meristem expression	Plant development
NtMTC2	TCA-element	salicylic acid responsive	Phytohormone responsive
NtMTC2	TGA-element	auxin responsive	Phytohormone responsive
NtMTC2	O2-site	metabolism regulation	Plant development
NtMTC2	O2-site	metabolism regulation	Plant development
NtFIP37A	ARE	anaerobic induction	Stress responsive
NtFIP37A	ARE	anaerobic induction	Stress responsive
NtFIP37A	ARE	anaerobic induction	Stress responsive
NtFIP37A	ARE	anaerobic induction	Stress responsive
NtFIP37A	ABRE	abscisic acid responsive	Phytohormone responsive
NtFIP37A	ABRE	abscisic acid responsive	Phytohormone responsive
NtFIP37A	ABRE	abscisic acid responsive	Phytohormone responsive
NtFIP37A	ABRE	abscisic acid responsive	Phytohormone responsive
NtFIP37A	TCA-element	salicylic acid responsive	Phytohormone responsive
NtFIP37A	TCA-element	salicylic acid responsive	Phytohormone responsive
NtFIP37A	G-Box	light responsive	Light responsive
NtFIP37A	G-Box	light responsive	Light responsive
NtFIP37A	TCT-motif	light responsive	Light responsive
NtFIP37A	Box 4	light responsive	Light responsive
NtFIP37A	Box 4	light responsive	Light responsive
NtFIP37A	Box 4	light responsive	Light responsive
NtFIP37A	P-box	gibberellin responsive	Phytohormone responsive
NtFIP37A	P-box	gibberellin responsive	Phytohormone responsive
NtFIP37A	chs-CMA1a	light responsive	Light responsive
NtFIP37A	GT1-motif	light responsive	Light responsive
NtFIP37A	GT1-motif	light responsive	Light responsive
NtFIP37A	GT1-motif	light responsive	Light responsive
NtFIP37A	G-box	light responsive	Light responsive
NtFIP37A	G-box	light responsive	Light responsive
NtFIP37A	G-box	light responsive	Light responsive
NtFIP37A	GATA-motif	light responsive	Light responsive
NtFIP37B	MRE	light responsive	Light responsive
NtFIP37B	MRE	light responsive	Light responsive
NtFIP37B	ARE	anaerobic induction	Stress responsive
NtFIP37B	ARE	anaerobic induction	Stress responsive
NtFIP37B	ARE	anaerobic induction	Stress responsive
NtFIP37B	GCN4_motif	endosperm expression	Plant development
NtFIP37B	Sp1	light responsive	Light responsive
NtFIP37B	Sp1	light responsive	Light responsive
NtFIP37B	Sp1	light responsive	Light responsive
NtFIP37B	Sp1	light responsive	Light responsive
NtFIP37B	Sp1	light responsive	Light responsive
NtFIP37B	Sp1	light responsive	Light responsive
NtFIP37B	ABRE	abscisic acid responsive	Phytohormone responsive
NtFIP37B	ABRE	abscisic acid responsive	Phytohormone responsive
NtFIP37B	G-Box	light responsive	Light responsive
NtFIP37B	Box 4	light responsive	Light responsive
NtFIP37B	TATC-box	gibberellin responsive	Phytohormone responsive
NtFIP37B	GC-motif	anoxic specific inducibility	Stress responsive
NtFIP37B	chs-Unit 1 m1	light responsive	Light responsive
NtFIP37B	I-box	light responsive	Light responsive
NtFIP37B	GT1-motif	light responsive	Light responsive
NtFIP37B	G-box	light responsive	Light responsive
NtFIP37B	G-box	light responsive	Light responsive
NtFIP37B	LTR	cold responsive	Stress responsive
NtFIP37B	LTR	cold responsive	Stress responsive
NtVIR1	MBS	drought responsive	Stress responsive
NtVIR1	GARE-motif	gibberellin responsive	Phytohormone responsive
NtVIR1	CAT-box	meristem expression	Plant development
NtVIR1	CGTCA-motif	MeJA responsive	Phytohormone responsive
NtVIR1	ABRE	abscisic acid responsive	Phytohormone responsive
NtVIR1	ARE	anaerobic induction	Stress responsive
NtVIR1	ARE	anaerobic induction	Stress responsive
NtVIR1	ARE	anaerobic induction	Stress responsive
NtVIR1	O2-site	metabolism regulation	Plant development
NtVIR1	G-box	light responsive	Light responsive
NtVIR1	G-box	light responsive	Light responsive
NtVIR1	GT1-motif	light responsive	Light responsive
NtVIR1	GATA-motif	light responsive	Light responsive
NtVIR1	MSA-like	cell cycle	Plant development
NtVIR1	MSA-like	cell cycle	Plant development
NtVIR1	P-box	gibberellin responsive	Phytohormone responsive
NtVIR1	Box 4	light responsive	Light responsive
NtVIR1	Box 4	light responsive	Light responsive
NtVIR1	TGACG-motif	MeJA responsive	Phytohormone responsive
NtVIR2	ARE	anaerobic induction	Stress responsive
NtVIR2	ARE	anaerobic induction	Stress responsive
NtVIR2	TGA-element	auxin responsive	Phytohormone responsive
NtVIR2	GARE-motif	gibberellin responsive	Phytohormone responsive
NtVIR2	CGTCA-motif	MeJA responsive	Phytohormone responsive
NtVIR2	TCA-element	salicylic acid responsive	Phytohormone responsive
NtVIR2	ABRE	abscisic acid responsive	Phytohormone responsive
NtVIR2	TGACG-motif	MeJA responsive	Phytohormone responsive
NtVIR2	TCT-motif	light responsive	Light responsive
NtVIR2	Box 4	light responsive	Light responsive
NtVIR2	Box 4	light responsive	Light responsive
NtVIR2	Box 4	light responsive	Light responsive
NtVIR2	Box 4	light responsive	Light responsive
NtVIR2	Box 4	light responsive	Light responsive
NtVIR2	GT1-motif	light responsive	Light responsive
NtVIR2	GA-motif	light responsive	Light responsive
NtVIR2	GA-motif	light responsive	Light responsive
NtVIR2	G-box	light responsive	Light responsive
NtVIR2	GATA-motif	light responsive	Light responsive
NtVIR2	I-box	light responsive	Light responsive
NtVIR2	I-box	light responsive	Light responsive
NtHAKAI1	ARE	anaerobic induction	Stress responsive
NtHAKAI1	ARE	anaerobic induction	Stress responsive
NtHAKAI1	AE-box	light responsive	Light responsive
NtHAKAI1	AE-box	light responsive	Light responsive
NtHAKAI1	MBS	drought responsive	Stress responsive
NtHAKAI1	TCA-element	salicylic acid responsive	Phytohormone responsive
NtHAKAI1	CAT-box	meristem expression	Plant development
NtHAKAI1	CGTCA-motif	MeJA responsive	Phytohormone responsive
NtHAKAI1	GCN4_motif	endosperm expression	Plant development
NtHAKAI1	GCN4_motif	endosperm expression	Plant development
NtHAKAI1	AuxRR-core	auxin responsive	Phytohormone responsive
NtHAKAI1	chs-CMA1a	light responsive	Light responsive
NtHAKAI1	P-box	gibberellin responsive	Phytohormone responsive
NtHAKAI1	TCCC-motif	light responsive	Light responsive
NtHAKAI1	GC-motif	anoxic specific inducibility	Stress responsive
NtHAKAI1	Box 4	light responsive	Light responsive
NtHAKAI1	Box 4	light responsive	Light responsive
NtHAKAI1	TGACG-motif	MeJA responsive	Phytohormone responsive
NtHAKAI1	G-box	light responsive	Light responsive
NtHAKAI1	GATA-motif	light responsive	Light responsive
NtHAKAI2	GT1-motif	light responsive	Light responsive
NtHAKAI2	G-box	light responsive	Light responsive
NtHAKAI2	LTR	cold responsive	Stress responsive
NtHAKAI2	LTR	cold responsive	Stress responsive
NtHAKAI2	GATA-motif	light responsive	Light responsive
NtHAKAI2	TC-rich repeats	stress responsive	Stress responsive
NtHAKAI2	Box II	light responsive	Light responsive
NtHAKAI2	TGACG-motif	MeJA responsive	Phytohormone responsive
NtHAKAI2	TGACG-motif	MeJA responsive	Phytohormone responsive
NtHAKAI2	Box 4	light responsive	Light responsive
NtHAKAI2	TCCC-motif	light responsive	Light responsive
NtHAKAI2	chs-CMA1a	light responsive	Light responsive
NtHAKAI2	ABRE	abscisic acid responsive	Phytohormone responsive
NtHAKAI2	MBS	drought responsive	Stress responsive
NtHAKAI2	MBS	drought responsive	Stress responsive
NtHAKAI2	CGTCA-motif	MeJA responsive	Phytohormone responsive
NtHAKAI2	CGTCA-motif	MeJA responsive	Phytohormone responsive
NtHAKAI2	ARE	anaerobic induction	Stress responsive
NtHAKAI2	ARE	anaerobic induction	Stress responsive
NtHAKAI2	ARE	anaerobic induction	Stress responsive
NtHAKAI2	ARE	anaerobic induction	Stress responsive
NtHAKAI2	AE-box	light responsive	Light responsive
NtHAKAI2	AE-box	light responsive	Light responsive
NtFIONA1	CGTCA-motif	MeJA responsive	Phytohormone responsive
NtFIONA1	Box 4	light responsive	Light responsive
NtFIONA1	Box 4	light responsive	Light responsive
NtFIONA1	Box 4	light responsive	Light responsive
NtFIONA1	WUN-motif	wound responsive	Stress responsive
NtFIONA1	TCA-element	salicylic acid responsive	Phytohormone responsive
NtFIONA1	TCA-element	salicylic acid responsive	Phytohormone responsive
NtFIONA1	LTR	cold responsive	Stress responsive
NtFIONA1	LTR	cold responsive	Stress responsive
NtFIONA1	TGACG-motif	MeJA responsive	Phytohormone responsive
NtFIONA1	ARE	anaerobic induction	Stress responsive
NtFIONA1	ARE	anaerobic induction	Stress responsive
NtFIONA1	ARE	anaerobic induction	Stress responsive
NtFIONA1	ARE	anaerobic induction	Stress responsive
NtFIONA1	TGA-element	auxin responsive	Phytohormone responsive
NtFIONA1	MBS	drought responsive	Stress responsive
NtFIONA1	MBS	drought responsive	Stress responsive
NtFIONA1	MBS	drought responsive	Stress responsive
NtFIONA1	GT1-motif	light responsive	Light responsive
NtFIONA1	TCCC-motif	light responsive	Light responsive
NtFIONA1	TCCC-motif	light responsive	Light responsive
NtFIONA1	TC-rich repeats	stress responsive	Stress responsive
NtFIONA1	ABRE	abscisic acid responsive	Phytohormone responsive
NtFIONA1	CAT-box	meristem expression	Plant development
NtFIONA1	CAT-box	meristem expression	Plant development
NtFIONA2	ATCT-motif	light responsive	Light responsive
NtFIONA2	Box 4	light responsive	Light responsive
NtFIONA2	CGTCA-motif	MeJA responsive	Phytohormone responsive
NtFIONA2	CGTCA-motif	MeJA responsive	Phytohormone responsive
NtFIONA2	CGTCA-motif	MeJA responsive	Phytohormone responsive
NtFIONA2	LTR	cold responsive	Stress responsive
NtFIONA2	GC-motif	anoxic specific inducibility	Stress responsive
NtFIONA2	ARE	anaerobic induction	Stress responsive
NtFIONA2	ARE	anaerobic induction	Stress responsive
NtFIONA2	ARE	anaerobic induction	Stress responsive
NtFIONA2	ARE	anaerobic induction	Stress responsive
NtFIONA2	TGACG-motif	MeJA responsive	Phytohormone responsive
NtFIONA2	TGACG-motif	MeJA responsive	Phytohormone responsive
NtFIONA2	TGACG-motif	MeJA responsive	Phytohormone responsive
NtFIONA2	G-box	light responsive	Light responsive
NtFIONA2	G-box	light responsive	Light responsive
NtFIONA2	MRE	light responsive	Light responsive
NtFIONA2	chs-CMA1a	light responsive	Light responsive
NtFIONA2	TATC-box	gibberellin responsive	Phytohormone responsive
NtFIONA2	GT1-motif	light responsive	Light responsive
NtFIONA2	GT1-motif	light responsive	Light responsive
NtFIONA2	MBS	drought responsive	Stress responsive
NtFIONA2	TCCC-motif	light responsive	Light responsive
NtFIONA2	Sp1	light responsive	Light responsive
NtFIONA2	CAT-box	meristem expression	Plant development
NtFIONA2	NON-box	meristem specific activation	Plant development
NtFIONA2	ABRE	abscisic acid responsive	Phytohormone responsive
NtFIONA2	I-box	light responsive	Light responsive
NtFIONA2	GATA-motif	light responsive	Light responsive
NtALKBH1A	TGACG-motif	MeJA responsive	Phytohormone responsive
NtALKBH1A	TGACG-motif	MeJA responsive	Phytohormone responsive
NtALKBH1A	MBS	drought responsive	Stress responsive
NtALKBH1A	CGTCA-motif	MeJA responsive	Phytohormone responsive
NtALKBH1A	CGTCA-motif	MeJA responsive	Phytohormone responsive
NtALKBH1A	ATCT-motif	light responsive	Light responsive
NtALKBH1A	AE-box	light responsive	Light responsive
NtALKBH1A	Sp1	light responsive	Light responsive
NtALKBH1A	Sp1	light responsive	Light responsive
NtALKBH1A	LTR	cold responsive	Stress responsive
NtALKBH1A	Box 4	light responsive	Light responsive
NtALKBH1A	Box 4	light responsive	Light responsive
NtALKBH1A	Box 4	light responsive	Light responsive
NtALKBH1A	Box 4	light responsive	Light responsive
NtALKBH1A	ARE	anaerobic induction	Stress responsive
NtALKBH1A	ARE	anaerobic induction	Stress responsive
NtALKBH1A	ABRE	abscisic acid responsive	Phytohormone responsive
NtALKBH1A	TCCC-motif	light responsive	Light responsive
NtALKBH1A	TCCC-motif	light responsive	Light responsive
NtALKBH1A	G-box	light responsive	Light responsive
NtALKBH1A	TGA-element	auxin responsive	Phytohormone responsive
NtALKBH1B	TGACG-motif	MeJA responsive	Phytohormone responsive
NtALKBH1B	TGACG-motif	MeJA responsive	Phytohormone responsive
NtALKBH1B	TCA-element	salicylic acid responsive	Phytohormone responsive
NtALKBH1B	MBS	drought responsive	Stress responsive
NtALKBH1B	CGTCA-motif	MeJA responsive	Phytohormone responsive
NtALKBH1B	CGTCA-motif	MeJA responsive	Phytohormone responsive
NtALKBH1B	TC-rich repeats	stress responsive	Stress responsive
NtALKBH1B	G-Box	light responsive	Light responsive
NtALKBH1B	G-Box	light responsive	Light responsive
NtALKBH1B	GCN4_motif	endosperm expression	Plant development
NtALKBH1B	LTR	cold responsive	Stress responsive
NtALKBH1B	LTR	cold responsive	Stress responsive
NtALKBH1B	Box 4	light responsive	Light responsive
NtALKBH1B	Box 4	light responsive	Light responsive
NtALKBH1B	Box 4	light responsive	Light responsive
NtALKBH1B	Box 4	light responsive	Light responsive
NtALKBH1B	Box 4	light responsive	Light responsive
NtALKBH1B	ARE	anaerobic induction	Stress responsive
NtALKBH1B	ARE	anaerobic induction	Stress responsive
NtALKBH1B	ARE	anaerobic induction	Stress responsive
NtALKBH1B	TCCC-motif	light responsive	Light responsive
NtALKBH1B	ABRE	abscisic acid responsive	Phytohormone responsive
NtALKBH1B	ABRE	abscisic acid responsive	Phytohormone responsive
NtALKBH1B	G-box	light responsive	Light responsive
NtALKBH1B	3-AF1 binding site	light responsive	Light responsive
NtALKBH1B	CAT-box	meristem expression	Plant development
NtALKBH1B	CAT-box	meristem expression	Plant development
NtALKBH1B	TATC-box	gibberellin responsive	Phytohormone responsive
NtALKBH1B	GT1-motif	light responsive	Light responsive
NtALKBH2A	TCCC-motif	light responsive	Light responsive
NtALKBH2A	ABRE	abscisic acid responsive	Phytohormone responsive
NtALKBH2A	LS7	light responsive	Light responsive
NtALKBH2A	LTR	cold responsive	Stress responsive
NtALKBH2A	ARE	anaerobic induction	Stress responsive
NtALKBH2A	ARE	anaerobic induction	Stress responsive
NtALKBH2A	Box 4	light responsive	Light responsive
NtALKBH2A	ACE	light responsive	Light responsive
NtALKBH2A	AE-box	light responsive	Light responsive
NtALKBH2A	G-Box	light responsive	Light responsive
NtALKBH2A	MBS	drought responsive	Stress responsive
NtALKBH2A	TC-rich repeats	stress responsive	Stress responsive
NtALKBH2A	TCA-element	salicylic acid responsive	Phytohormone responsive
NtALKBH2A	DRE	stress responsive	Stress responsive
NtALKBH2A	chs-CMA2a	light responsive	Light responsive
NtALKBH2A	GT1-motif	light responsive	Light responsive
NtALKBH2A	GT1-motif	light responsive	Light responsive
NtALKBH2A	GT1-motif	light responsive	Light responsive
NtALKBH2A	CAT-box	meristem expression	Plant development
NtALKBH2A	MRE	light responsive	Light responsive
NtALKBH2A	TGA-element	auxin responsive	Phytohormone responsive
NtALKBH2A	circadian	circadian control	Plant development
NtALKBH2B	G-box	light responsive	Light responsive
NtALKBH2B	G-box	light responsive	Light responsive
NtALKBH2B	LAMP-element	light responsive	Light responsive
NtALKBH2B	MRE	light responsive	Light responsive
NtALKBH2B	circadian	circadian control	Plant development
NtALKBH2B	P-box	gibberellin responsive	Phytohormone responsive
NtALKBH2B	GT1-motif	light responsive	Light responsive
NtALKBH2B	GT1-motif	light responsive	Light responsive
NtALKBH2B	GT1-motif	light responsive	Light responsive
NtALKBH2B	chs-CMA1a	light responsive	Light responsive
NtALKBH2B	O2-site	zein metabolism regulation	Plant development
NtALKBH2B	O2-site	zein metabolism regulation	Plant development
NtALKBH2B	GARE-motif	gibberellin responsive	Phytohormone responsive
NtALKBH2B	MBS	drought responsive	Stress responsive
NtALKBH2B	MBS	drought responsive	Stress responsive
NtALKBH2B	CGTCA-motif	MeJA responsive	Phytohormone responsive
NtALKBH2B	TGACG-motif	MeJA responsive	Phytohormone responsive
NtALKBH2B	G-Box	light responsive	Light responsive
NtALKBH2B	ABRE	abscisic acid responsive	Phytohormone responsive
NtALKBH2B	ABRE	abscisic acid responsive	Phytohormone responsive
NtALKBH2B	ABRE	abscisic acid responsive	Phytohormone responsive
NtALKBH6	3-AF1 binding site	light responsive	Light responsive
NtALKBH6	TGA-element	auxin responsive	Phytohormone responsive
NtALKBH6	G-box	light responsive	Light responsive
NtALKBH6	G-box	light responsive	Light responsive
NtALKBH6	TCT-motif	light responsive	Light responsive
NtALKBH6	O2-site	zein metabolism regulation	Plant development
NtALKBH6	O2-site	zein metabolism regulation	Plant development
NtALKBH6	TATC-box	gibberellin responsive	Phytohormone responsive
NtALKBH6	G-Box	light responsive	Light responsive
NtALKBH6	G-Box	light responsive	Light responsive
NtALKBH6	CGTCA-motif	MeJA responsive	Phytohormone responsive
NtALKBH6	CGTCA-motif	MeJA responsive	Phytohormone responsive
NtALKBH6	ATCT-motif	light responsive	Light responsive
NtALKBH6	ATCT-motif	light responsive	Light responsive
NtALKBH6	TCA-element	salicylic acid responsive	Phytohormone responsive
NtALKBH6	TGACG-motif	MeJA responsive	Phytohormone responsive
NtALKBH6	TGACG-motif	MeJA responsive	Phytohormone responsive
NtALKBH6	ABRE	abscisic acid responsive	Phytohormone responsive
NtALKBH6	ABRE	abscisic acid responsive	Phytohormone responsive
NtALKBH6	ABRE	abscisic acid responsive	Phytohormone responsive
NtALKBH6	ABRE	abscisic acid responsive	Phytohormone responsive
NtALKBH6	I-box	light responsive	Light responsive
NtALKBH6	Box 4	light responsive	Light responsive
NtALKBH6	ARE	anaerobic induction	Stress responsive
NtALKBH6	LTR	cold responsive	Stress responsive
NtALKBH6	LTR	cold responsive	Stress responsive
NtALKBH6	GCN4_motif	endosperm expression	Plant development
NtALKBH7A	chs-CMA2a	light responsive	Light responsive
NtALKBH7A	O2-site	zein metabolism regulation	Plant development
NtALKBH7A	CAT-box	meristem expression	Plant development
NtALKBH7A	MRE	light responsive	Light responsive
NtALKBH7A	G-box	light responsive	Light responsive
NtALKBH7A	G-box	light responsive	Light responsive
NtALKBH7A	LAMP-element	light responsive	Light responsive
NtALKBH7A	ABRE	abscisic acid responsive	Phytohormone responsive
NtALKBH7A	ABRE	abscisic acid responsive	Phytohormone responsive
NtALKBH7A	I-box	light responsive	Light responsive
NtALKBH7A	I-box	light responsive	Light responsive
NtALKBH7A	Box 4	light responsive	Light responsive
NtALKBH7A	GA-motif	light responsive	Light responsive
NtALKBH7A	CGTCA-motif	MeJA responsive	Phytohormone responsive
NtALKBH7A	TGACG-motif	MeJA responsive	Phytohormone responsive
NtALKBH7B	TCA-element	salicylic acid responsive	Phytohormone responsive
NtALKBH7B	MBS	drought responsive	Stress responsive
NtALKBH7B	MBS	drought responsive	Stress responsive
NtALKBH7B	G-Box	light responsive	Light responsive
NtALKBH7B	ARE	anaerobic induction	Stress responsive
NtALKBH7B	Box 4	light responsive	Light responsive
NtALKBH7B	ABRE	abscisic acid responsive	Phytohormone responsive
NtALKBH7B	ABRE	abscisic acid responsive	Phytohormone responsive
NtALKBH7B	ABRE	abscisic acid responsive	Phytohormone responsive
NtALKBH7B	G-box	light responsive	Light responsive
NtALKBH7B	G-box	light responsive	Light responsive
NtALKBH7B	G-box	light responsive	Light responsive
NtALKBH7B	G-box	light responsive	Light responsive
NtALKBH7B	AuxRR-core	auxin responsive	Phytohormone responsive
NtALKBH7B	P-box	gibberellin responsive	Phytohormone responsive
NtALKBH7B	TGA-element	auxin responsive	Phytohormone responsive
NtALKBH7B	CAT-box	meristem expression	Plant development
NtALKBH7B	GATA-motif	light responsive	Light responsive
NtALKBH7B	TCT-motif	light responsive	Light responsive
NtALKBH8A	CGTCA-motif	MeJA responsive	Phytohormone responsive
NtALKBH8A	TGACG-motif	MeJA responsive	Phytohormone responsive
NtALKBH8A	ARE	anaerobic induction	Stress responsive
NtALKBH8A	ARE	anaerobic induction	Stress responsive
NtALKBH8A	I-box	light responsive	Light responsive
NtALKBH8A	Sp1	light responsive	Light responsive
NtALKBH8A	AuxRR-core	auxin responsive	Phytohormone responsive
NtALKBH8A	AuxRR-core	auxin responsive	Phytohormone responsive
NtALKBH8A	CAT-box	meristem expression	Plant development
NtALKBH8A	CAT-box	meristem expression	Plant development
NtALKBH8A	GT1-motif	light responsive	Light responsive
NtALKBH8A	GT1-motif	light responsive	Light responsive
NtALKBH8A	TCT-motif	light responsive	Light responsive
NtALKBH8A	GARE-motif	gibberellin responsive	Phytohormone responsive
NtALKBH8B	G-box	light responsive	Light responsive
NtALKBH8B	MRE	light responsive	Light responsive
NtALKBH8B	CAT-box	meristem expression	Plant development
NtALKBH8B	CAT-box	meristem expression	Plant development
NtALKBH8B	GT1-motif	light responsive	Light responsive
NtALKBH8B	GATA-motif	light responsive	Light responsive
NtALKBH8B	GARE-motif	gibberellin responsive	Phytohormone responsive
NtALKBH8B	HD-Zip 1	palisade mesophyll cells	Plant development
NtALKBH8B	TCT-motif	light responsive	Light responsive
NtALKBH8B	ATCT-motif	light responsive	Light responsive
NtALKBH8B	Sp1	light responsive	Light responsive
NtALKBH8B	Box 4	light responsive	Light responsive
NtALKBH8B	Box 4	light responsive	Light responsive
NtALKBH8B	ARE	anaerobic induction	Stress responsive
NtALKBH8B	ARE	anaerobic induction	Stress responsive
NtALKBH8B	ARE	anaerobic induction	Stress responsive
NtALKBH8B	I-box	light responsive	Light responsive
NtALKBH8B	I-box	light responsive	Light responsive
NtALKBH8B	TCCC-motif	light responsive	Light responsive
NtALKBH9A1	TC-rich repeats	stress responsive	Stress responsive
NtALKBH9A1	TC-rich repeats	stress responsive	Stress responsive
NtALKBH9A1	MBS	drought responsive	Stress responsive
NtALKBH9A1	AE-box	light responsive	Light responsive
NtALKBH9A1	ARE	anaerobic induction	Stress responsive
NtALKBH9A1	Box 4	light responsive	Light responsive
NtALKBH9A1	Box 4	light responsive	Light responsive
NtALKBH9A1	Box 4	light responsive	Light responsive
NtALKBH9A1	Box 4	light responsive	Light responsive
NtALKBH9A1	LTR	cold responsive	Stress responsive
NtALKBH9A1	ABRE	abscisic acid responsive	Phytohormone responsive
NtALKBH9A1	G-box	light responsive	Light responsive
NtALKBH9A1	P-box	gibberellin responsive	Phytohormone responsive
NtALKBH9A1	P-box	gibberellin responsive	Phytohormone responsive
NtALKBH9A1	MRE	light responsive	Light responsive
NtALKBH9A1	CAT-box	meristem expression	Plant development
NtALKBH9A1	TATC-box	gibberellin responsive	Phytohormone responsive
NtALKBH9A1	GATA-motif	light responsive	Light responsive
NtALKBH9A2	MBS	drought responsive	Stress responsive
NtALKBH9A2	MBS	drought responsive	Stress responsive
NtALKBH9A2	MBS	drought responsive	Stress responsive
NtALKBH9A2	GA-motif	light responsive	Light responsive
NtALKBH9A2	G-Box	light responsive	Light responsive
NtALKBH9A2	AE-box	light responsive	Light responsive
NtALKBH9A2	ARE	anaerobic induction	Stress responsive
NtALKBH9A2	ARE	anaerobic induction	Stress responsive
NtALKBH9A2	ARE	anaerobic induction	Stress responsive
NtALKBH9A2	Box 4	light responsive	Light responsive
NtALKBH9A2	Box 4	light responsive	Light responsive
NtALKBH9A2	Box 4	light responsive	Light responsive
NtALKBH9A2	Box 4	light responsive	Light responsive
NtALKBH9A2	Box 4	light responsive	Light responsive
NtALKBH9A2	ABRE	abscisic acid responsive	Phytohormone responsive
NtALKBH9A2	ABRE	abscisic acid responsive	Phytohormone responsive
NtALKBH9A2	ABRE	abscisic acid responsive	Phytohormone responsive
NtALKBH9A2	ABRE	abscisic acid responsive	Phytohormone responsive
NtALKBH9A2	ABRE	abscisic acid responsive	Phytohormone responsive
NtALKBH9A2	ABRE	abscisic acid responsive	Phytohormone responsive
NtALKBH9A2	LAMP-element	light responsive	Light responsive
NtALKBH9A2	G-box	light responsive	Light responsive
NtALKBH9A2	G-box	light responsive	Light responsive
NtALKBH9A2	G-box	light responsive	Light responsive
NtALKBH9A2	MRE	light responsive	Light responsive
NtALKBH9A2	MRE	light responsive	Light responsive
NtALKBH9A2	CAT-box	meristem expression	Plant development
NtALKBH9A2	GT1-motif	light responsive	Light responsive
NtALKBH9A2	GT1-motif	light responsive	Light responsive
NtALKBH9A2	GT1-motif	light responsive	Light responsive
NtALKBH9A2	GARE-motif	gibberellin responsive	Phytohormone responsive
NtALKBH9A2	TCT-motif	light responsive	Light responsive
NtALKBH9B1	AE-box	light responsive	Light responsive
NtALKBH9B1	GA-motif	light responsive	Light responsive
NtALKBH9B1	CGTCA-motif	MeJA responsive	Phytohormone responsive
NtALKBH9B1	CGTCA-motif	MeJA responsive	Phytohormone responsive
NtALKBH9B1	CGTCA-motif	MeJA responsive	Phytohormone responsive
NtALKBH9B1	CGTCA-motif	MeJA responsive	Phytohormone responsive
NtALKBH9B1	CGTCA-motif	MeJA responsive	Phytohormone responsive
NtALKBH9B1	TC-rich repeats	stress responsive	Stress responsive
NtALKBH9B1	TCA-element	salicylic acid responsive	Phytohormone responsive
NtALKBH9B1	TGACG-motif	MeJA responsive	Phytohormone responsive
NtALKBH9B1	TGACG-motif	MeJA responsive	Phytohormone responsive
NtALKBH9B1	TGACG-motif	MeJA responsive	Phytohormone responsive
NtALKBH9B1	TGACG-motif	MeJA responsive	Phytohormone responsive
NtALKBH9B1	TGACG-motif	MeJA responsive	Phytohormone responsive
NtALKBH9B1	ABRE	abscisic acid responsive	Phytohormone responsive
NtALKBH9B1	LTR	cold responsive	Stress responsive
NtALKBH9B1	ARE	anaerobic induction	Stress responsive
NtALKBH9B1	ARE	anaerobic induction	Stress responsive
NtALKBH9B1	MRE	light responsive	Light responsive
NtALKBH9B1	P-box	gibberellin responsive	Phytohormone responsive
NtALKBH9B1	TGA-element	auxin responsive	Phytohormone responsive
NtALKBH9B1	TGA-element	auxin responsive	Phytohormone responsive
NtALKBH9B1	circadian	circadian control	Plant development
NtALKBH9B1	G-box	light responsive	Light responsive
NtALKBH9B1	TGA-box	auxin responsive	Phytohormone responsive
NtALKBH9B1	GT1-motif	light responsive	Light responsive
NtALKBH9B1	GT1-motif	light responsive	Light responsive
NtALKBH9B1	TATC-box	gibberellin responsive	Phytohormone responsive
NtALKBH9B1	chs-CMA1a	light responsive	Light responsive
NtALKBH9B2	LAMP-element	light responsive	Light responsive
NtALKBH9B2	G-box	light responsive	Light responsive
NtALKBH9B2	MRE	light responsive	Light responsive
NtALKBH9B2	CAT-box	meristem expression	Plant development
NtALKBH9B2	O2-site	zein metabolism regulation	Plant development
NtALKBH9B2	HD-Zip 1	palisade mesophyll cells	Plant development
NtALKBH9B2	TCT-motif	light responsive	Light responsive
NtALKBH9B2	TCA-element	salicylic acid responsive	Phytohormone responsive
NtALKBH9B2	Sp1	light responsive	Light responsive
NtALKBH9C1	ACE	light responsive	Light responsive
NtALKBH9C1	ACE	light responsive	Light responsive
NtALKBH9C1	GCN4_motif	endosperm expression	Plant development
NtALKBH9C1	MSA-like	cell cycle	Plant development
NtALKBH9C1	ABRE	abscisic acid responsive	Phytohormone responsive
NtALKBH9C1	ABRE	abscisic acid responsive	Phytohormone responsive
NtALKBH9C1	ABRE	abscisic acid responsive	Phytohormone responsive
NtALKBH9C1	ABRE	abscisic acid responsive	Phytohormone responsive
NtALKBH9C1	ABRE	abscisic acid responsive	Phytohormone responsive
NtALKBH9C1	ABRE	abscisic acid responsive	Phytohormone responsive
NtALKBH9C1	TGACG-motif	MeJA responsive	Phytohormone responsive
NtALKBH9C1	TGACG-motif	MeJA responsive	Phytohormone responsive
NtALKBH9C1	TGACG-motif	MeJA responsive	Phytohormone responsive
NtALKBH9C1	TGACG-motif	MeJA responsive	Phytohormone responsive
NtALKBH9C1	MBS	drought responsive	Stress responsive
NtALKBH9C1	CGTCA-motif	MeJA responsive	Phytohormone responsive
NtALKBH9C1	CGTCA-motif	MeJA responsive	Phytohormone responsive
NtALKBH9C1	CGTCA-motif	MeJA responsive	Phytohormone responsive
NtALKBH9C1	CGTCA-motif	MeJA responsive	Phytohormone responsive
NtALKBH9C1	TC-rich repeats	stress responsive	Stress responsive
NtALKBH9C1	G-Box	light responsive	Light responsive
NtALKBH9C1	G-Box	light responsive	Light responsive
NtALKBH9C1	G-Box	light responsive	Light responsive
NtALKBH9C1	WUN-motif	wound responsive	Stress responsive
NtALKBH9C1	AE-box	light responsive	Light responsive
NtALKBH9C1	GATA-motif	light responsive	Light responsive
NtALKBH9C1	GT1-motif	light responsive	Light responsive
NtALKBH9C1	GT1-motif	light responsive	Light responsive
NtALKBH9C1	GT1-motif	light responsive	Light responsive
NtALKBH9C1	GT1-motif	light responsive	Light responsive
NtALKBH9C1	GT1-motif	light responsive	Light responsive
NtALKBH9C1	GT1-motif	light responsive	Light responsive
NtALKBH9C1	GARE-motif	gibberellin responsive	Phytohormone responsive
NtALKBH9C1	G-box	light responsive	Light responsive
NtALKBH9C1	G-box	light responsive	Light responsive
NtALKBH9C1	G-box	light responsive	Light responsive
NtALKBH9C1	G-box	light responsive	Light responsive
NtALKBH9C1	AuxRR-core	auxin responsive	Phytohormone responsive
NtALKBH9C1	AuxRR-core	auxin responsive	Phytohormone responsive
NtALKBH9C1	AuxRR-core	auxin responsive	Phytohormone responsive
NtALKBH9C1	CAT-box	meristem expression	Plant development
NtALKBH9C2	CGTCA-motif	MeJA responsive	Phytohormone responsive
NtALKBH9C2	CGTCA-motif	MeJA responsive	Phytohormone responsive
NtALKBH9C2	CGTCA-motif	MeJA responsive	Phytohormone responsive
NtALKBH9C2	CGTCA-motif	MeJA responsive	Phytohormone responsive
NtALKBH9C2	CGTCA-motif	MeJA responsive	Phytohormone responsive
NtALKBH9C2	TGACG-motif	MeJA responsive	Phytohormone responsive
NtALKBH9C2	TGACG-motif	MeJA responsive	Phytohormone responsive
NtALKBH9C2	TGACG-motif	MeJA responsive	Phytohormone responsive
NtALKBH9C2	TGACG-motif	MeJA responsive	Phytohormone responsive
NtALKBH9C2	TGACG-motif	MeJA responsive	Phytohormone responsive
NtALKBH9C2	G-Box	light responsive	Light responsive
NtALKBH9C2	ACE	light responsive	Light responsive
NtALKBH9C2	TCCC-motif	light responsive	Light responsive
NtALKBH9C2	ABRE	abscisic acid responsive	Phytohormone responsive
NtALKBH9C2	ABRE	abscisic acid responsive	Phytohormone responsive
NtALKBH9C2	ABRE	abscisic acid responsive	Phytohormone responsive
NtALKBH9C2	ABRE	abscisic acid responsive	Phytohormone responsive
NtALKBH9C2	AuxRR-core	auxin responsive	Phytohormone responsive
NtALKBH9C2	AT1-motif	light responsive	Light responsive
NtALKBH9C2	G-box	light responsive	Light responsive
NtALKBH9C2	G-box	light responsive	Light responsive
NtALKBH9C2	G-box	light responsive	Light responsive
NtALKBH9C2	G-box	light responsive	Light responsive
NtALKBH9C2	3-AF1 binding site	light responsive	Light responsive
NtALKBH9C2	circadian	circadian control	Plant development
NtALKBH9C2	circadian	circadian control	Plant development
NtALKBH9C2	P-box	gibberellin responsive	Phytohormone responsive
NtALKBH9C2	TGA-element	auxin responsive	Phytohormone responsive
NtALKBH9C2	GT1-motif	light responsive	Light responsive
NtALKBH9C2	GT1-motif	light responsive	Light responsive
NtALKBH9C2	GT1-motif	light responsive	Light responsive
NtALKBH9C2	GATA-motif	light responsive	Light responsive
NtALKBH9C2	O2-site	zein metabolism regulation	Plant development
NtALKBH9C2	O2-site	zein metabolism regulation	Plant development
NtALKBH9C2	chs-CMA2a	light responsive	Light responsive
NtALKBH9C2	TCT-motif	light responsive	Light responsive
NtALKBH9C2	TCT-motif	light responsive	Light responsive
NtALKBH10	G-box	light responsive	Light responsive
NtALKBH10	3-AF1 binding site	light responsive	Light responsive
NtALKBH10	TGA-element	auxin responsive	Phytohormone responsive
NtALKBH10	GT1-motif	light responsive	Light responsive
NtALKBH10	GT1-motif	light responsive	Light responsive
NtALKBH10	GT1-motif	light responsive	Light responsive
NtALKBH10	TCT-motif	light responsive	Light responsive
NtALKBH10	HD-Zip 1	palisade mesophyll cells	Plant development
NtALKBH10	MBS	drought responsive	Stress responsive
NtALKBH10	G-Box	light responsive	Light responsive
NtALKBH10	G-Box	light responsive	Light responsive
NtALKBH10	I-box	light responsive	Light responsive
NtALKBH10	ARE	anaerobic induction	Stress responsive
NtALKBH10	ARE	anaerobic induction	Stress responsive
NtALKBH10	ARE	anaerobic induction	Stress responsive
NtALKBH10	Box 4	light responsive	Light responsive
NtALKBH10	Box 4	light responsive	Light responsive
NtALKBH10	Box 4	light responsive	Light responsive
NtALKBH10	Box 4	light responsive	Light responsive
NtALKBH10	LTR	cold responsive	Stress responsive
NtALKBH10	ABRE	abscisic acid responsive	Phytohormone responsive
NtALKBH10	ABRE	abscisic acid responsive	Phytohormone responsive
NtALKBH10	ABRE	abscisic acid responsive	Phytohormone responsive
NtCPSF30A1	GC-motif	anoxic specific inducibility	Stress responsive
NtCPSF30A1	CGTCA-motif	MeJA responsive	Phytohormone responsive
NtCPSF30A1	TCT-motif	light responsive	Light responsive
NtCPSF30A1	TCT-motif	light responsive	Light responsive
NtCPSF30A1	TGACG-motif	MeJA responsive	Phytohormone responsive
NtCPSF30A1	ARE	anaerobic induction	Stress responsive
NtCPSF30A1	ARE	anaerobic induction	Stress responsive
NtCPSF30A1	ARE	anaerobic induction	Stress responsive
NtCPSF30A1	ARE	anaerobic induction	Stress responsive
NtCPSF30A1	TGA-element	auxin responsive	Phytohormone responsive
NtCPSF30A1	G-Box	light responsive	Light responsive
NtCPSF30A1	G-Box	light responsive	Light responsive
NtCPSF30A1	Box 4	light responsive	Light responsive
NtCPSF30A1	Box 4	light responsive	Light responsive
NtCPSF30A1	LTR	cold responsive	Stress responsive
NtCPSF30A1	LTR	cold responsive	Stress responsive
NtCPSF30A1	LTR	cold responsive	Stress responsive
NtCPSF30A1	GT1-motif	light responsive	Light responsive
NtCPSF30A1	O2-site	zein metabolism regulation	Plant development
NtCPSF30A1	GCN4_motif	endosperm expression	Plant development
NtCPSF30A1	ATCT-motif	light responsive	Light responsive
NtCPSF30A1	ABRE	abscisic acid responsive	Phytohormone responsive
NtCPSF30A1	ABRE	abscisic acid responsive	Phytohormone responsive
NtCPSF30A2	GT1-motif	light responsive	Light responsive
NtCPSF30A2	GT1-motif	light responsive	Light responsive
NtCPSF30A2	MRE	light responsive	Light responsive
NtCPSF30A2	Box II	light responsive	Light responsive
NtCPSF30A2	ABRE	abscisic acid responsive	Phytohormone responsive
NtCPSF30A2	ABRE	abscisic acid responsive	Phytohormone responsive
NtCPSF30A2	ATCT-motif	light responsive	Light responsive
NtCPSF30A2	ATCT-motif	light responsive	Light responsive
NtCPSF30A2	GATA-motif	light responsive	Light responsive
NtCPSF30A2	GATA-motif	light responsive	Light responsive
NtCPSF30A2	GC-motif	anoxic specific inducibility	Stress responsive
NtCPSF30A2	MBS	drought responsive	Stress responsive
NtCPSF30A2	MBS	drought responsive	Stress responsive
NtCPSF30A2	LTR	cold responsive	Stress responsive
NtCPSF30A2	Box 4	light responsive	Light responsive
NtCPSF30A2	Box 4	light responsive	Light responsive
NtCPSF30A2	Box 4	light responsive	Light responsive
NtCPSF30A2	Box 4	light responsive	Light responsive
NtCPSF30A2	Sp1	light responsive	Light responsive
NtCPSF30A2	G-Box	light responsive	Light responsive
NtCPSF30A2	G-Box	light responsive	Light responsive
NtCPSF30A2	ARE	anaerobic induction	Stress responsive
NtCPSF30B1	AT1-motif	light responsive	Light responsive
NtCPSF30B1	TCT-motif	light responsive	Light responsive
NtCPSF30B1	CAT-box	meristem expression	Plant development
NtCPSF30B1	3-AF1 binding site	light responsive	Light responsive
NtCPSF30B1	GATA-motif	light responsive	Light responsive
NtCPSF30B1	G-box	light responsive	Light responsive
NtCPSF30B1	G-box	light responsive	Light responsive
NtCPSF30B1	TGA-element	auxin responsive	Phytohormone responsive
NtCPSF30B1	ARE	anaerobic induction	Stress responsive
NtCPSF30B1	ARE	anaerobic induction	Stress responsive
NtCPSF30B1	G-Box	light responsive	Light responsive
NtCPSF30B1	Sp1	light responsive	Light responsive
NtCPSF30B1	Box 4	light responsive	Light responsive
NtCPSF30B1	Box 4	light responsive	Light responsive
NtCPSF30B1	Box 4	light responsive	Light responsive
NtCPSF30B1	LTR	cold responsive	Stress responsive
NtCPSF30B1	TC-rich repeats	stress responsive	Stress responsive
NtCPSF30B1	MBS	drought responsive	Stress responsive
NtCPSF30B1	AE-box	light responsive	Light responsive
NtCPSF30B1	ATC-motif	light responsive	Light responsive
NtCPSF30B1	GT1-motif	light responsive	Light responsive
NtCPSF30B1	GT1-motif	light responsive	Light responsive
NtCPSF30B1	GT1-motif	light responsive	Light responsive
NtCPSF30B1	GT1-motif	light responsive	Light responsive
NtCPSF30B1	ABRE	abscisic acid responsive	Phytohormone responsive
NtCPSF30B1	ABRE	abscisic acid responsive	Phytohormone responsive
NtCPSF30B1	ABRE	abscisic acid responsive	Phytohormone responsive
NtCPSF30B2	Box 4	light responsive	Light responsive
NtCPSF30B2	TC-rich repeats	stress responsive	Stress responsive
NtCPSF30B2	TC-rich repeats	stress responsive	Stress responsive
NtCPSF30B2	G-box	light responsive	Light responsive
NtCPSF30B2	WUN-motif	wound responsive	Stress responsive
NtCPSF30B2	G-Box	light responsive	Light responsive
NtCPSF30B2	ABRE	abscisic acid responsive	Phytohormone responsive
NtCPSF30B2	TGACG-motif	MeJA responsive	Phytohormone responsive
NtCPSF30B2	CGTCA-motif	MeJA responsive	Phytohormone responsive
NtCPSF30B2	GC-motif	anoxic specific inducibility	Stress responsive
NtYTHDC1	TC-rich repeats	stress responsive	Stress responsive
NtYTHDC1	TC-rich repeats	stress responsive	Stress responsive
NtYTHDC1	Box 4	light responsive	Light responsive
NtYTHDC1	Box 4	light responsive	Light responsive
NtYTHDC1	G-Box	light responsive	Light responsive
NtYTHDC1	G-Box	light responsive	Light responsive
NtYTHDC1	TGA-element	auxin responsive	Phytohormone responsive
NtYTHDC1	ARE	anaerobic induction	Stress responsive
NtYTHDC1	ARE	anaerobic induction	Stress responsive
NtYTHDC1	ARE	anaerobic induction	Stress responsive
NtYTHDC1	ARE	anaerobic induction	Stress responsive
NtYTHDC1	ARE	anaerobic induction	Stress responsive
NtYTHDC1	G-box	light responsive	Light responsive
NtYTHDC1	G-box	light responsive	Light responsive
NtYTHDC1	G-box	light responsive	Light responsive
NtYTHDC1	G-box	light responsive	Light responsive
NtYTHDC1	GATA-motif	light responsive	Light responsive
NtYTHDC1	TGACG-motif	MeJA responsive	Phytohormone responsive
NtYTHDC1	TGACG-motif	MeJA responsive	Phytohormone responsive
NtYTHDC1	3-AF1 binding site	light responsive	Light responsive
NtYTHDC1	TCT-motif	light responsive	Light responsive
NtYTHDC1	CGTCA-motif	MeJA responsive	Phytohormone responsive
NtYTHDC1	CGTCA-motif	MeJA responsive	Phytohormone responsive
NtYTHDC1	chs-CMA2a	light responsive	Light responsive
NtYTHDC1	MBSI	flavonoid biosynthetic	Plant development
NtYTHDC1	TATC-box	gibberellin responsive	Phytohormone responsive
NtYTHDC1	I-box	light responsive	Light responsive
NtYTHDC1	I-box	light responsive	Light responsive
NtYTHDC1	ABRE	abscisic acid responsive	Phytohormone responsive
NtYTHDC1	ABRE	abscisic acid responsive	Phytohormone responsive
NtYTHDC1	ABRE	abscisic acid responsive	Phytohormone responsive
NtYTHDC1	ABRE	abscisic acid responsive	Phytohormone responsive
NtYTHDC1	ABRE	abscisic acid responsive	Phytohormone responsive
NtYTHDC1	ABRE	abscisic acid responsive	Phytohormone responsive
NtYTHDC1	O2-site	zein metabolism regulation	Plant development
NtYTHDC1	GT1-motif	light responsive	Light responsive
NtYTHDC1	MRE	light responsive	Light responsive
NtYTHDC1	GA-motif	light responsive	Light responsive
NtYTHDC1	GA-motif	light responsive	Light responsive
NtYTHDC2	CGTCA-motif	MeJA responsive	Phytohormone responsive
NtYTHDC2	CAT-box	meristem expression	Plant development
NtYTHDC2	TGACG-motif	MeJA responsive	Phytohormone responsive
NtYTHDC2	GARE-motif	gibberellin responsive	Phytohormone responsive
NtYTHDC2	GARE-motif	gibberellin responsive	Phytohormone responsive
NtYTHDC2	ARE	anaerobic induction	Stress responsive
NtYTHDC2	ARE	anaerobic induction	Stress responsive
NtYTHDC2	ARE	anaerobic induction	Stress responsive
NtYTHDC2	G-box	light responsive	Light responsive
NtYTHDC2	G-Box	light responsive	Light responsive
NtYTHDC2	G-Box	light responsive	Light responsive
NtYTHDC2	Box 4	light responsive	Light responsive
NtYTHDC2	Box 4	light responsive	Light responsive
NtYTHDC2	Box 4	light responsive	Light responsive
NtYTHDC2	MBS	drought responsive	Stress responsive
NtYTHDC2	P-box	gibberellin responsive	Phytohormone responsive
NtYTHDC2	AE-box	light responsive	Light responsive
NtYTHDC2	GT1-motif	light responsive	Light responsive
NtYTHDC2	GT1-motif	light responsive	Light responsive
NtYTHDC2	MRE	light responsive	Light responsive
NtYTHDC2	TCCC-motif	light responsive	Light responsive
NtYTHDC2	ABRE	abscisic acid responsive	Phytohormone responsive
NtYTHDC2	ABRE	abscisic acid responsive	Phytohormone responsive
NtYTHDC2	TATC-box	gibberellin responsive	Phytohormone responsive
NtYTHDF1A	TGACG-motif	MeJA responsive	Phytohormone responsive
NtYTHDF1A	TCT-motif	light responsive	Light responsive
NtYTHDF1A	TCT-motif	light responsive	Light responsive
NtYTHDF1A	TCT-motif	light responsive	Light responsive
NtYTHDF1A	CGTCA-motif	MeJA responsive	Phytohormone responsive
NtYTHDF1A	LTR	cold responsive	Stress responsive
NtYTHDF1A	LTR	cold responsive	Stress responsive
NtYTHDF1A	Box 4	light responsive	Light responsive
NtYTHDF1A	Box 4	light responsive	Light responsive
NtYTHDF1A	ARE	anaerobic induction	Stress responsive
NtYTHDF1A	ARE	anaerobic induction	Stress responsive
NtYTHDF1A	ARE	anaerobic induction	Stress responsive
NtYTHDF1A	chs-CMA1a	light responsive	Light responsive
NtYTHDF1A	TCCC-motif	light responsive	Light responsive
NtYTHDF1A	O2-site	zein metabolism regulation	Plant development
NtYTHDF1B	I-box	light responsive	Light responsive
NtYTHDF1B	GCN4_motif	endosperm expression	Plant development
NtYTHDF1B	GT1-motif	light responsive	Light responsive
NtYTHDF1B	AACA_motif	endosperm expression	Plant development
NtYTHDF1B	P-box	gibberellin responsive	Phytohormone responsive
NtYTHDF1B	MBS	drought responsive	Stress responsive
NtYTHDF1B	MBS	drought responsive	Stress responsive
NtYTHDF1B	Box 4	light responsive	Light responsive
NtYTHDF1B	Box 4	light responsive	Light responsive
NtYTHDF1B	Box 4	light responsive	Light responsive
NtYTHDF1B	Box 4	light responsive	Light responsive
NtYTHDF1B	Sp1	light responsive	Light responsive
NtYTHDF1B	ARE	anaerobic induction	Stress responsive
NtYTHDF1B	GATA-motif	light responsive	Light responsive
NtYTHDF1B	TGACG-motif	MeJA responsive	Phytohormone responsive
NtYTHDF1B	TGACG-motif	MeJA responsive	Phytohormone responsive
NtYTHDF1B	CAT-box	meristem expression	Plant development
NtYTHDF1B	CAT-box	meristem expression	Plant development
NtYTHDF1B	CAT-box	meristem expression	Plant development
NtYTHDF1B	CAT-box	meristem expression	Plant development
NtYTHDF1B	CGTCA-motif	MeJA responsive	Phytohormone responsive
NtYTHDF1B	CGTCA-motif	MeJA responsive	Phytohormone responsive
NtYTHDF1C	G-box	light responsive	Light responsive
NtYTHDF1C	G-box	light responsive	Light responsive
NtYTHDF1C	ARE	anaerobic induction	Stress responsive
NtYTHDF1C	ARE	anaerobic induction	Stress responsive
NtYTHDF1C	G-Box	light responsive	Light responsive
NtYTHDF1C	Box 4	light responsive	Light responsive
NtYTHDF1C	Box 4	light responsive	Light responsive
NtYTHDF1C	Box 4	light responsive	Light responsive
NtYTHDF1C	TC-rich repeats	stress responsive	Stress responsive
NtYTHDF1C	ACE	light responsive	Light responsive
NtYTHDF1C	CGTCA-motif	MeJA responsive	Phytohormone responsive
NtYTHDF1C	CGTCA-motif	MeJA responsive	Phytohormone responsive
NtYTHDF1C	TCT-motif	light responsive	Light responsive
NtYTHDF1C	TGACG-motif	MeJA responsive	Phytohormone responsive
NtYTHDF1C	TGACG-motif	MeJA responsive	Phytohormone responsive
NtYTHDF1C	GCN4_motif	endosperm expression	Plant development
NtYTHDF1C	ABRE	abscisic acid responsive	Phytohormone responsive
NtYTHDF1C	ABRE	abscisic acid responsive	Phytohormone responsive
NtYTHDF1C	TCCC-motif	light responsive	Light responsive
NtYTHDF1C	Box II	light responsive	Light responsive
NtYTHDF1C	AE-box	light responsive	Light responsive
NtYTHDF1C	GT1-motif	light responsive	Light responsive
NtYTHDF1C	GT1-motif	light responsive	Light responsive
NtYTHDF1C	GT1-motif	light responsive	Light responsive
NtYTHDF1C	GT1-motif	light responsive	Light responsive
NtYTHDF1C	GT1-motif	light responsive	Light responsive
NtYTHDF1D	MSA-like	cell cycle	Plant development
NtYTHDF1D	ATCT-motif	light responsive	Light responsive
NtYTHDF1D	TCA-element	salicylic acid responsive	Phytohormone responsive
NtYTHDF1D	ABRE	abscisic acid responsive	Phytohormone responsive
NtYTHDF1D	ABRE	abscisic acid responsive	Phytohormone responsive
NtYTHDF1D	ABRE	abscisic acid responsive	Phytohormone responsive
NtYTHDF1D	ABRE	abscisic acid responsive	Phytohormone responsive
NtYTHDF1D	P-box	gibberellin responsive	Phytohormone responsive
NtYTHDF1D	P-box	gibberellin responsive	Phytohormone responsive
NtYTHDF1D	AE-box	light responsive	Light responsive
NtYTHDF1D	GT1-motif	light responsive	Light responsive
NtYTHDF1D	G-box	light responsive	Light responsive
NtYTHDF1D	G-box	light responsive	Light responsive
NtYTHDF1D	ARE	anaerobic induction	Stress responsive
NtYTHDF1D	G-Box	light responsive	Light responsive
NtYTHDF1D	3-AF1 binding site	light responsive	Light responsive
NtYTHDF1E	TCT-motif	light responsive	Light responsive
NtYTHDF1E	CGTCA-motif	MeJA responsive	Phytohormone responsive
NtYTHDF1E	GATA-motif	light responsive	Light responsive
NtYTHDF1E	TGACG-motif	MeJA responsive	Phytohormone responsive
NtYTHDF1E	GARE-motif	gibberellin responsive	Phytohormone responsive
NtYTHDF1E	ARE	anaerobic induction	Stress responsive
NtYTHDF1E	ARE	anaerobic induction	Stress responsive
NtYTHDF1E	ARE	anaerobic induction	Stress responsive
NtYTHDF1E	ARE	anaerobic induction	Stress responsive
NtYTHDF1E	G-box	light responsive	Light responsive
NtYTHDF1E	G-box	light responsive	Light responsive
NtYTHDF1E	G-box	light responsive	Light responsive
NtYTHDF1E	circadian	circadian control	Plant development
NtYTHDF1E	circadian	circadian control	Plant development
NtYTHDF1E	MBS	drought responsive	Stress responsive
NtYTHDF1E	chs-Unit 1 m1	light responsive	Light responsive
NtYTHDF1E	GA-motif	light responsive	Light responsive
NtYTHDF1E	P-box	gibberellin responsive	Phytohormone responsive
NtYTHDF1E	P-box	gibberellin responsive	Phytohormone responsive
NtYTHDF1E	GT1-motif	light responsive	Light responsive
NtYTHDF1E	GT1-motif	light responsive	Light responsive
NtYTHDF1E	TCCC-motif	light responsive	Light responsive
NtYTHDF1E	I-box	light responsive	Light responsive
NtYTHDF1E	ABRE	abscisic acid responsive	Phytohormone responsive
NtYTHDF1E	ABRE	abscisic acid responsive	Phytohormone responsive
NtYTHDF1E	ABRE	abscisic acid responsive	Phytohormone responsive
NtYTHDF1E	ATCT-motif	light responsive	Light responsive
NtYTHDF1F	TGACG-motif	MeJA responsive	Phytohormone responsive
NtYTHDF1F	CAT-box	meristem expression	Plant development
NtYTHDF1F	CAT-box	meristem expression	Plant development
NtYTHDF1F	TCT-motif	light responsive	Light responsive
NtYTHDF1F	CGTCA-motif	MeJA responsive	Phytohormone responsive
NtYTHDF1F	MBS	drought responsive	Stress responsive
NtYTHDF1F	circadian	circadian control	Plant development
NtYTHDF1F	circadian	circadian control	Plant development
NtYTHDF1F	chs-Unit 1 m1	light responsive	Light responsive
NtYTHDF1F	ARE	anaerobic induction	Stress responsive
NtYTHDF1F	ARE	anaerobic induction	Stress responsive
NtYTHDF1F	TGA-element	auxin responsive	Phytohormone responsive
NtYTHDF1F	G-box	light responsive	Light responsive
NtYTHDF1F	G-box	light responsive	Light responsive
NtYTHDF1F	G-box	light responsive	Light responsive
NtYTHDF1F	GT1-motif	light responsive	Light responsive
NtYTHDF1F	GT1-motif	light responsive	Light responsive
NtYTHDF1F	GT1-motif	light responsive	Light responsive
NtYTHDF1F	AE-box	light responsive	Light responsive
NtYTHDF1F	GA-motif	light responsive	Light responsive
NtYTHDF1F	P-box	gibberellin responsive	Phytohormone responsive
NtYTHDF1F	TATC-box	gibberellin responsive	Phytohormone responsive
NtYTHDF1F	ABRE	abscisic acid responsive	Phytohormone responsive
NtYTHDF1F	ABRE	abscisic acid responsive	Phytohormone responsive
NtYTHDF1F	I-box	light responsive	Light responsive
NtYTHDF1F	ATCT-motif	light responsive	Light responsive
NtYTHDF1F	TCA-element	salicylic acid responsive	Phytohormone responsive
NtYTHDF2A	MRE	light responsive	Light responsive
NtYTHDF2A	GT1-motif	light responsive	Light responsive
NtYTHDF2A	AE-box	light responsive	Light responsive
NtYTHDF2A	ABRE	abscisic acid responsive	Phytohormone responsive
NtYTHDF2A	WUN-motif	wound responsive	Stress responsive
NtYTHDF2A	TCA-element	salicylic acid responsive	Phytohormone responsive
NtYTHDF2A	AuxRR-core	auxin responsive	Phytohormone responsive
NtYTHDF2A	TC-rich repeats	stress responsive	Stress responsive
NtYTHDF2A	LTR	cold responsive	Stress responsive
NtYTHDF2A	MBS	drought responsive	Stress responsive
NtYTHDF2A	MBS	drought responsive	Stress responsive
NtYTHDF2A	Box 4	light responsive	Light responsive
NtYTHDF2A	G-box	light responsive	Light responsive
NtYTHDF2A	G-box	light responsive	Light responsive
NtYTHDF2A	GARE-motif	gibberellin responsive	Phytohormone responsive
NtYTHDF2B	G-box	light responsive	Light responsive
NtYTHDF2B	ABRE	abscisic acid responsive	Phytohormone responsive
NtYTHDF2B	TATC-box	gibberellin responsive	Phytohormone responsive
NtYTHDF2B	MBSI	flavonoid biosynthetic	Plant development
NtYTHDF3A	ABRE	abscisic acid responsive	Phytohormone responsive
NtYTHDF3A	ABRE	abscisic acid responsive	Phytohormone responsive
NtYTHDF3A	TCA-element	salicylic acid responsive	Phytohormone responsive
NtYTHDF3A	MRE	light responsive	Light responsive
NtYTHDF3A	GT1-motif	light responsive	Light responsive
NtYTHDF3A	AE-box	light responsive	Light responsive
NtYTHDF3A	AE-box	light responsive	Light responsive
NtYTHDF3A	G-box	light responsive	Light responsive
NtYTHDF3A	G-box	light responsive	Light responsive
NtYTHDF3A	ARE	anaerobic induction	Stress responsive
NtYTHDF3A	ARE	anaerobic induction	Stress responsive
NtYTHDF3A	ARE	anaerobic induction	Stress responsive
NtYTHDF3A	ARE	anaerobic induction	Stress responsive
NtYTHDF3A	TC-rich repeats	stress responsive	Stress responsive
NtYTHDF3A	circadian	circadian control	Plant development
NtYTHDF3A	circadian	circadian control	Plant development
NtYTHDF3A	Box 4	light responsive	Light responsive
NtYTHDF3A	CAT-box	meristem expression	Plant development
NtYTHDF3A	AuxRR-core	auxin responsive	Phytohormone responsive
NtYTHDF3A	CGTCA-motif	MeJA responsive	Phytohormone responsive
NtYTHDF3A	CGTCA-motif	MeJA responsive	Phytohormone responsive
NtYTHDF3A	CGTCA-motif	MeJA responsive	Phytohormone responsive
NtYTHDF3A	TGACG-motif	MeJA responsive	Phytohormone responsive
NtYTHDF3A	TGACG-motif	MeJA responsive	Phytohormone responsive
NtYTHDF3A	TGACG-motif	MeJA responsive	Phytohormone responsive
NtYTHDF3B	GA-motif	light responsive	Light responsive
NtYTHDF3B	MRE	light responsive	Light responsive
NtYTHDF3B	GT1-motif	light responsive	Light responsive
NtYTHDF3B	GT1-motif	light responsive	Light responsive
NtYTHDF3B	WUN-motif	wound responsive	Stress responsive
NtYTHDF3B	CAT-box	meristem expression	Plant development
NtYTHDF3B	TCT-motif	light responsive	Light responsive
NtYTHDF3B	TCT-motif	light responsive	Light responsive
NtYTHDF3B	ARE	anaerobic induction	Stress responsive
NtYTHDF3B	ARE	anaerobic induction	Stress responsive
NtYTHDF3B	TGA-element	auxin responsive	Phytohormone responsive
NtYTHDF3B	TGA-element	auxin responsive	Phytohormone responsive
NtYTHDF3B	TC-rich repeats	stress responsive	Stress responsive
NtYTHDF3B	circadian	circadian control	Plant development
NtYTHDF3B	circadian	circadian control	Plant development
NtYTHDF3B	Box 4	light responsive	Light responsive
NtYTHDF3C	TGACG-motif	MeJA responsive	Phytohormone responsive
NtYTHDF3C	TCT-motif	light responsive	Light responsive
NtYTHDF3C	chs-CMA2a	light responsive	Light responsive
NtYTHDF3C	CGTCA-motif	MeJA responsive	Phytohormone responsive
NtYTHDF3C	CAT-box	meristem expression	Plant development
NtYTHDF3C	CAT-box	meristem expression	Plant development
NtYTHDF3C	Box 4	light responsive	Light responsive
NtYTHDF3C	Box 4	light responsive	Light responsive
NtYTHDF3C	Box 4	light responsive	Light responsive
NtYTHDF3C	ARE	anaerobic induction	Stress responsive
NtYTHDF3C	G-box	light responsive	Light responsive
NtYTHDF3C	GT1-motif	light responsive	Light responsive
NtYTHDF3C	GT1-motif	light responsive	Light responsive
NtYTHDF3C	GT1-motif	light responsive	Light responsive
NtYTHDF3C	MRE	light responsive	Light responsive
NtYTHDF3C	GA-motif	light responsive	Light responsive
NtYTHDF3D	CGTCA-motif	MeJA responsive	Phytohormone responsive
NtYTHDF3D	CGTCA-motif	MeJA responsive	Phytohormone responsive
NtYTHDF3D	CGTCA-motif	MeJA responsive	Phytohormone responsive
NtYTHDF3D	TGACG-motif	MeJA responsive	Phytohormone responsive
NtYTHDF3D	TGACG-motif	MeJA responsive	Phytohormone responsive
NtYTHDF3D	TGACG-motif	MeJA responsive	Phytohormone responsive
NtYTHDF3D	ARE	anaerobic induction	Stress responsive
NtYTHDF3D	ARE	anaerobic induction	Stress responsive
NtYTHDF3D	TGA-element	auxin responsive	Phytohormone responsive
NtYTHDF3D	G-box	light responsive	Light responsive
NtYTHDF3D	G-box	light responsive	Light responsive
NtYTHDF3D	G-box	light responsive	Light responsive
NtYTHDF3D	G-box	light responsive	Light responsive
NtYTHDF3D	Box 4	light responsive	Light responsive
NtYTHDF3D	MBS	drought responsive	Stress responsive
NtYTHDF3D	ACE	light responsive	Light responsive
NtYTHDF3D	LTR	cold responsive	Stress responsive
NtYTHDF3D	TC-rich repeats	stress responsive	Stress responsive
NtYTHDF3D	P-box	gibberellin responsive	Phytohormone responsive
NtYTHDF3D	P-box	gibberellin responsive	Phytohormone responsive
NtYTHDF3D	GT1-motif	light responsive	Light responsive
NtYTHDF3D	GT1-motif	light responsive	Light responsive
NtYTHDF3D	MRE	light responsive	Light responsive
NtYTHDF3D	TCA-element	salicylic acid responsive	Phytohormone responsive
NtYTHDF3D	TCA-element	salicylic acid responsive	Phytohormone responsive
NtYTHDF3D	GCN4_motif	endosperm expression	Plant development
NtYTHDF3D	ABRE	abscisic acid responsive	Phytohormone responsive
NtYTHDF3D	ABRE	abscisic acid responsive	Phytohormone responsive
NtYTHDF3D	ABRE	abscisic acid responsive	Phytohormone responsive
NtYTHDF3D	I-box	light responsive	Light responsive
NtYTHDF3E	TCT-motif	light responsive	Light responsive
NtYTHDF3E	TCT-motif	light responsive	Light responsive
NtYTHDF3E	CGTCA-motif	MeJA responsive	Phytohormone responsive
NtYTHDF3E	TGACG-motif	MeJA responsive	Phytohormone responsive
NtYTHDF3E	ARE	anaerobic induction	Stress responsive
NtYTHDF3E	ARE	anaerobic induction	Stress responsive
NtYTHDF3E	G-box	light responsive	Light responsive
NtYTHDF3E	LTR	cold responsive	Stress responsive
NtYTHDF3E	Box 4	light responsive	Light responsive
NtYTHDF3E	Box 4	light responsive	Light responsive
NtYTHDF3E	Box 4	light responsive	Light responsive
NtYTHDF3E	GT1-motif	light responsive	Light responsive
NtYTHDF3E	MRE	light responsive	Light responsive
NtYTHDF3E	AE-box	light responsive	Light responsive
NtYTHDF3E	AE-box	light responsive	Light responsive
NtYTHDF3E	Gap-box	light responsive	Light responsive
NtYTHDF3E	MBSI	flavonoid biosynthetic	Plant development
NtYTHDF3E	TATC-box	gibberellin responsive	Phytohormone responsive
NtYTHDF3F	chs-CMA1a	light responsive	Light responsive
NtYTHDF3F	AE-box	light responsive	Light responsive
NtYTHDF3F	AE-box	light responsive	Light responsive
NtYTHDF3F	GT1-motif	light responsive	Light responsive
NtYTHDF3F	O2-site	zein metabolism regulation	Plant development
NtYTHDF3F	O2-site	zein metabolism regulation	Plant development
NtYTHDF3F	ATCT-motif	light responsive	Light responsive
NtYTHDF3F	Gap-box	light responsive	Light responsive
NtYTHDF3F	ABRE	abscisic acid responsive	Phytohormone responsive
NtYTHDF3F	CGTCA-motif	MeJA responsive	Phytohormone responsive
NtYTHDF3F	CGTCA-motif	MeJA responsive	Phytohormone responsive
NtYTHDF3F	CGTCA-motif	MeJA responsive	Phytohormone responsive
NtYTHDF3F	TCT-motif	light responsive	Light responsive
NtYTHDF3F	TGACG-motif	MeJA responsive	Phytohormone responsive
NtYTHDF3F	TGACG-motif	MeJA responsive	Phytohormone responsive
NtYTHDF3F	TGACG-motif	MeJA responsive	Phytohormone responsive
NtYTHDF3F	ARE	anaerobic induction	Stress responsive
NtYTHDF3F	TGA-element	auxin responsive	Phytohormone responsive
NtYTHDF3F	G-Box	light responsive	Light responsive
NtYTHDF3F	Box 4	light responsive	Light responsive
NtYTHDF3F	Box 4	light responsive	Light responsive

## Sheet: Table S9
Table S9. Information about tobacco m6A regulatory genes regulation networks.
miRNA_Acc.	miRNA_Family	Target_Acc.	Expectation	UPE	miRNA_start	miRNA_end	Target_start	Target_end	miRNA_aligned_fragment	alignment	Target_aligned_fragment
nta-miR6150	nta-miR6150	NtVIR1	4.5	10.63	1	22	4921	4941	AGAUUUGUUUGAUCGUCUUGGC	:: .::: :::::..::::::	GCAGAGAA-AUCAAGUAAAUCU
nta-miR6150	nta-miR6150	NtMTB1	4.5	11.704	1	22	198	219	AGAUUUGUUUGAUCGUCUUGGC	.::.: ::::::.:::: ::	AUCAGGUGGAUCAAGCAAAGCU
nta-miR6150	nta-miR6150	NtMTB2	4.5	13.595	1	22	198	219	AGAUUUGUUUGAUCGUCUUGGC	.::.: ::::::.:::: ::	AUCAGGUGGAUCAAGCAAAGCU
nta-miR6161c	nta-miR6161	NtFIP37B	4.5	13.647	1	24	1332	1354	AAUAUACUGGAGUUCGGUGCACCU	:::: :.: :::::::.::	CAUCACACC-AGCACCAGUAUGUU
nta-miR479a	nta-miR479	NtYTHDC2	4	14.405	1	22	178	199	CGUGAUAUUGGUUUGGCUCAUC	::::::.:.:::.:::.	UCGUAGCCAAGCUAAUGUCAUC
nta-miR6161c	nta-miR6161	NtFIP37A	4.5	14.974	1	24	1339	1361	AAUAUACUGGAGUUCGGUGCACCU	:::: :.: :::::::.::	CAUCACACC-AGCACCAGUAUGUU
nta-miR156a	nta-miR156	NtVIR1	4.5	15.099	1	20	1574	1593	UGACAGAAGAGAGUGAGCAC	::.:: .:::::::: ::	UUGUUCUUUCUCUUCUUUCU
nta-miR156b	nta-miR156	NtVIR1	4.5	15.099	1	20	1574	1593	UGACAGAAGAGAGUGAGCAC	::.:: .:::::::: ::	UUGUUCUUUCUCUUCUUUCU
nta-miR156c	nta-miR156	NtVIR1	4.5	15.099	1	20	1574	1593	UGACAGAAGAGAGUGAGCAC	::.:: .:::::::: ::	UUGUUCUUUCUCUUCUUUCU
nta-miR156d	nta-miR156	NtVIR1	4.5	15.099	1	20	1574	1593	UGACAGAAGAGAGUGAGCAC	::.:: .:::::::: ::	UUGUUCUUUCUCUUCUUUCU
nta-miR156e	nta-miR156	NtVIR1	4.5	15.099	1	20	1574	1593	UGACAGAAGAGAGUGAGCAC	::.:: .:::::::: ::	UUGUUCUUUCUCUUCUUUCU
nta-miR156f	nta-miR156	NtVIR1	4	15.099	1	20	1574	1593	UGACAGAAGAGAAUGAGCAC	::.:: ::::::::: ::	UUGUUCUUUCUCUUCUUUCU
nta-miR6145b	nta-miR6145	NtFIP37A	4.75	15.198	1	21	1040	1062	UUAUCAUAC--GUAGCACUAGCC	: :::::::::. :::::.:::	GACUAGUGCUAUUUGUAUGGUAA
nta-miR156a	nta-miR156	NtVIR2	4.5	15.325	1	20	1709	1728	UGACAGAAGAGAGUGAGCAC	::.:: .:::::::: ::	UUGUUCUUUCUCUUCUUUCU
nta-miR156b	nta-miR156	NtVIR2	4.5	15.325	1	20	1709	1728	UGACAGAAGAGAGUGAGCAC	::.:: .:::::::: ::	UUGUUCUUUCUCUUCUUUCU
nta-miR156c	nta-miR156	NtVIR2	4.5	15.325	1	20	1709	1728	UGACAGAAGAGAGUGAGCAC	::.:: .:::::::: ::	UUGUUCUUUCUCUUCUUUCU
nta-miR156d	nta-miR156	NtVIR2	4.5	15.325	1	20	1709	1728	UGACAGAAGAGAGUGAGCAC	::.:: .:::::::: ::	UUGUUCUUUCUCUUCUUUCU
nta-miR156e	nta-miR156	NtVIR2	4.5	15.325	1	20	1709	1728	UGACAGAAGAGAGUGAGCAC	::.:: .:::::::: ::	UUGUUCUUUCUCUUCUUUCU
nta-miR156f	nta-miR156	NtVIR2	4	15.325	1	20	1709	1728	UGACAGAAGAGAAUGAGCAC	::.:: ::::::::: ::	UUGUUCUUUCUCUUCUUUCU
nta-miR398	nta-miR398	NtYTHDF1C	4	16.074	1	21	970	990	UGUGUUCUCAGGUCGCCCCUG	.: :::::.. ::.:::::::	UAUGGGCGGUAUGGGAACACA
nta-miR397	nta-miR397	NtFIP37A	4.5	16.227	1	20	614	633	AUUGAGUGCAGCGUUGAUGU	:.: :: .:::::: :::::	AUAACAUUGCUGCAGUCAAU
nta-miR6156	nta-miR6156	NtMTB2	4.5	16.385	1	21	1720	1740	UUGAAGAUGUUCUAUUUCUGU	:: ::::.::. .:.:::::	UCACAAAUGGAGAGUUUUCAA
nta-miR6024	nta-miR6024	NtVIR2	4.5	17.145	1	22	4939	4960	UUUUAGCCAGAGUUGUUUUCCC	: ::::.::.:::: ::.:::	GAGAAAGCAGCUCUACCUGAAA
nta-miR172a	nta-miR172	NtMTB4	4.5	17.562	1	21	1021	1041	AGAAUCUUGAUGAUGCUGCAG	::. ::::::.: :::::	GGGCGCCAUCAUUACGAUUCA
nta-miR172b	nta-miR172	NtMTB4	4.5	17.562	1	21	1021	1041	AGAAUCAUGAUGAUGCUGCAU	::. ::::::.: :::::	GGGCGCCAUCAUUACGAUUCA
nta-miR172c	nta-miR172	NtMTB4	4.5	17.562	1	21	1021	1041	AGAAUCUUGAUGAUGCUGCAU	::. ::::::.: :::::	GGGCGCCAUCAUUACGAUUCA
nta-miR172d	nta-miR172	NtMTB4	4.5	17.562	1	21	1021	1041	AGAAUCUUGAUGAUGCUGCAU	::. ::::::.: :::::	GGGCGCCAUCAUUACGAUUCA
nta-miR172e	nta-miR172	NtMTB4	4.5	17.562	1	21	1021	1041	AGAAUCUUGAUGAUGCUGCAU	::. ::::::.: :::::	GGGCGCCAUCAUUACGAUUCA
nta-miR172f	nta-miR172	NtMTB4	4.5	17.562	1	21	1021	1041	AGAAUCUUGAUGAUGCUGCAU	::. ::::::.: :::::	GGGCGCCAUCAUUACGAUUCA
nta-miR172g	nta-miR172	NtMTB4	4.5	17.562	1	21	1021	1041	AGAAUCUUGAUGAUGCUGCAU	::. ::::::.: :::::	GGGCGCCAUCAUUACGAUUCA
nta-miR172h	nta-miR172	NtMTB4	4.5	17.562	1	21	1021	1041	AGAAUCUUGAUGAUGCUGCAU	::. ::::::.: :::::	GGGCGCCAUCAUUACGAUUCA
nta-miR172i	nta-miR172	NtMTB4	4.5	17.562	1	21	1021	1041	AGAAUCUUGAUGAUGCUGCAU	::. ::::::.: :::::	GGGCGCCAUCAUUACGAUUCA
nta-miR172j	nta-miR172	NtMTB4	4.5	17.562	1	21	1021	1041	GGAAUCUUGAUGAUGCUGCAU	::. ::::::.: :::::	GGGCGCCAUCAUUACGAUUCA
nta-miR6020a-5p	nta-miR6020	NtVIR2	4.5	17.734	1	21	3939	3959	AAAUGUUUUUCGAGUAUCUUC	::. :.:.::.::::: ::	UCAGGAAUUUGAGAAACAAUU
nta-miR397	nta-miR397	NtFIP37B	4.5	18.048	1	20	614	633	AUUGAGUGCAGCGUUGAUGU	:.: :: .:::::: :::::	AUAACAUUGCUGCAGUCAAU
nta-miR6156	nta-miR6156	NtMTB1	4.5	18.438	1	21	2029	2049	UUGAAGAUGUUCUAUUUCUGU	:: ::::.::. .:.:::::	UCACAAAUGGAGAGUUUUCAA
nta-miR6156	nta-miR6156	NtALKBH8A	4.5	18.839	1	21	836	856	UUGAAGAUGUUCUAUUUCUGU	:::: ::::: . ::::::	CAAGAAUUAGAAGGGCUUCAA
nta-miR6151a	nta-miR6151	NtFIP37A	4.5	18.924	1	22	1106	1127	UGAAUGUGAGGCAUUGGAUUGA	.:.:..:::.:.:: ::::	UGCGUUCGGUGCUUUACCUUCA
nta-miR6151b	nta-miR6151	NtFIP37A	4.5	18.924	1	22	1106	1127	UGAAUGUGAGGCAUUGGAUUGA	.:.:..:::.:.:: ::::	UGCGUUCGGUGCUUUACCUUCA
nta-miR6151c	nta-miR6151	NtFIP37A	4.5	18.924	1	22	1106	1127	UGAAUGUGAGGCAUUGGAUUGA	.:.:..:::.:.:: ::::	UGCGUUCGGUGCUUUACCUUCA
nta-miR6151d	nta-miR6151	NtFIP37A	4.5	18.924	1	22	1106	1127	UGAAUGUGAGGCAUUGGAUUGA	.:.:..:::.:.:: ::::	UGCGUUCGGUGCUUUACCUUCA
nta-miR6151e	nta-miR6151	NtFIP37A	4.5	18.924	1	22	1106	1127	UGAAUGUGAGGCAUUGGAUUGA	.:.:..:::.:.:: ::::	UGCGUUCGGUGCUUUACCUUCA
nta-miR6156	nta-miR6156	NtALKBH8B	4.5	19.057	1	21	923	943	UUGAAGAUGUUCUAUUUCUGU	:::: ::::: . ::::::	CAAGAAUUAGAAGGGCUUCAA
nta-miR6020a-5p	nta-miR6020	NtVIR2	4.5	20.243	1	21	3585	3605	AAAUGUUUUUCGAGUAUCUUC	::::.: ::.:::::...::	GAAGGUUCUUGAAAAGUGUUC
nta-miR482a	nta-miR482	NtVIR2	4.5	21.651	1	22	4129	4150	UUUCCAAUUCCACCCAUUCCUA	.:::: ::::: : :::::.:	GGGGAAAGGGUGAACUUGGAGA
nta-miR390a	nta-miR390	NtVIR2	4	22.008	1	21	916	936	AAGCUCAGGAGGGAUAGCACC	: ::::.:.: :: :::::::	GAUGCUGUUCAUCAUGAGCUU
nta-miR390b	nta-miR390	NtVIR2	4.5	22.008	1	21	916	936	AAGCUCAGGAGGGAUAGCGCC	: .:::.:.: :: :::::::	GAUGCUGUUCAUCAUGAGCUU
nta-miR390c	nta-miR390	NtVIR2	4.5	22.008	1	21	916	936	AAGCUCAGGAGGGAUAGCGCC	: .:::.:.: :: :::::::	GAUGCUGUUCAUCAUGAGCUU
nta-miR6020a-5p	nta-miR6020	NtVIR1	4.5	22.255	1	21	3891	3911	AAAUGUUUUUCGAGUAUCUUC	::. :.:.::.::::: ::	UCAGGAAUUUGAGAAACAAUU
nta-miR319a	nta-miR319	NtHAKAI2	4.5	23.762	1	21	1129	1149	UUGGACUGAAGGGAGCUCCCU	:::: :.:: ::::.:::	UUUGAGCGCUCUGCAGUUCAA
nta-miR319b	nta-miR319	NtHAKAI2	4.5	23.762	1	21	1129	1149	UUGGACUGAAGGGAGCUCCCU	:::: :.:: ::::.:::	UUUGAGCGCUCUGCAGUUCAA
nta-miR6021	nta-miR6021	NtYTHDC2	4	23.859	1	21	546	566	UUGGAAGAGGCUGCUAUUGGA	:: ::..::.::::.:::	AACAUGAGUGGCUUCUUUCAA
nta-miR6021	nta-miR6021	NtYTHDC1	4	24.138	1	21	538	558	UUGGAAGAGGCUGCUAUUGGA	:: ::..::.::::.:::	AACAUGAGUGGCUUCUUUCAA
Nt_m6A_node1	Nt_m6A_node2	Combined Score
NtCPSF30A2	NtCPSF30B1	0.902
NtCPSF30A2	NtCPSF30B2	0.902
NtFIP37A	NtMTA1	0.86
NtFIP37A	NtMTA2	0.86
NtFIP37A	NtHAKAI1	0.613
NtFIP37A	NtHAKAI2	0.613
NtFIP37B	NtMTA1	0.882
NtFIP37B	NtMTA2	0.882
NtFIP37B	NtHAKAI1	0.613
NtFIP37B	NtHAKAI2	0.613
NtHAKAI1	NtMTA1	0.922
NtHAKAI1	NtMTA2	0.922
NtHAKAI1	NtVIR2	0.536
NtHAKAI1	NtMTB4	0.444
NtHAKAI1	NtVIR1	0.536
NtHAKAI2	NtMTA1	0.922
NtHAKAI2	NtMTA2	0.922
NtHAKAI2	NtVIR2	0.536
NtHAKAI2	NtMTB4	0.444
NtHAKAI2	NtVIR1	0.536
NtMTA1	NtMTB2	0.5
NtMTA1	NtMTB3	0.531
NtMTA1	NtMTB1	0.552
NtMTA1	NtVIR2	0.433
NtMTA1	NtMTB4	0.509
NtMTA1	NtVIR1	0.433
NtMTA2	NtMTB2	0.5
NtMTA2	NtMTB3	0.531
NtMTA2	NtMTB1	0.552
NtMTA2	NtVIR2	0.433
NtMTA2	NtMTB4	0.509
NtMTA2	NtVIR1	0.433

## Sheet: Table S10
Table S10. Protein–protein docking information between m6A writers.
Struture A	Struture B	Docking Energy Score	Confidence Score	Ligand rmsd (Å)
NtMTA1	NtMTB3	-597.4	0.99987	272.45
NtMTA2	NtMTB3	-587.13	0.99984	271.97
NtFIP37A	NtFIP37B	-581.77	0.999822	1.21
NtMTA1	NtMTB4	-525.19	0.999449	273.12
NtMTA2	NtMTB4	-509.96	0.999253	273.48
NtMTA2	NtMTB2	-444.97	0.997266	272.01
NtMTA1	NtMTB2	-444.16	0.997222	272.15
NtMTB1	NtVIR2	-312.04	0.962341	198.46
NtMTB4	NtVIR1	-284.45	0.936374	289.08
NtMTB4	NtVIR2	-282.09	0.933504	237.95
NtMTB2	NtVIR2	-280.03	0.9309	289.88
NtMTB1	NtVIR1	-276.17	0.925766	216.2
NtFIP37A	NtVIR2	-267.68	0.91322	56.24
NtMTB2	NtVIR1	-266.37	0.911121	280.66
NtMTB3	NtVIR1	-265	0.908877	289.22
NtMTA1	NtVIR1	-262.79	0.90515	132.11
NtFIP37B	NtVIR2	-260.23	0.900662	62.99
NtFIP37B	NtVIR1	-259.72	0.899746	99.63
NtMTA2	NtVIR2	-257.34	0.895369	153.76
NtFIP37A	NtVIR1	-256.13	0.89308	61.27
NtMTA1	NtMTB1	-254.2	0.889338	131.86
NtFIP37A	NtMTB4	-253.57	0.888092	280.74
NtMTA2	NtMTB1	-252.6	0.88615	132.1
NtMTA2	NtVIR1	-251.87	0.884668	133.05
NtMTB3	NtVIR2	-248.74	0.878126	243.13
NtFIP37A	NtMTB3	-245.31	0.870592	273.08
NtMTA1	NtVIR2	-244.38	0.868482	142.31
NtHAKAI2	NtVIR2	-242.66	0.864502	277.69
NtFIP37B	NtMTB3	-241.29	0.861261	260.24
NtHAKAI1	NtVIR2	-240.32	0.858926	277.2
NtHAKAI1	NtVIR1	-240.23	0.858708	314.28
NtFIP37A	NtMTB1	-239.05	0.85582	206.1
NtFIP37A	NtMTB2	-238.47	0.854383	270.66
NtFIP37B	NtMTB4	-235.48	0.846784	243.57
NtHAKAI2	NtVIR1	-234.78	0.844959	314.27
NtHAKAI1	NtMTB1	-233.01	0.840265	144.63
NtFIP37B	NtMTB2	-232.84	0.839808	255.18
NtVIR2	NtFIP37A-NtFIP37B	-231.05	0.834933	76.49
NtFIP37B	NtMTB1	-227.86	0.825951	220.58
NtHAKAI2	NtMTB1	-223.53	0.813149	152.19
NtHAKAI2	NtMTB4	-219.85	0.801707	47.3
NtHAKAI2	NtMTB3	-215.87	0.788749	41.6
NtFIP37A	NtHAKAI1	-213.82	0.781836	230.53
NtHAKAI1	NtMTB3	-213.82	0.781836	41.96
NtFIP37A	NtMTA2	-213.51	0.780777	193.94
NtHAKAI1	NtMTB4	-212.96	0.778888	47.07
NtFIP37B	NtMTA1	-212.68	0.777922	188.07
NtHAKAI1	NtHAKAI2	-211.74	0.774658	29.62
NtHAKAI2	NtMTB2	-210.2	0.769236	54.82
NtHAKAI1	NtMTB2	-209.82	0.767884	54.79
NtFIP37B	NtHAKAI2	-209.61	0.767134	244.59
NtFIP37A	NtHAKAI2	-209.07	0.765199	207.15
NtFIP37A	NtMTA1	-207.87	0.76086	189.51
NtFIP37B	NtHAKAI1	-204.13	0.746986	244.72
NtHAKAI1	NtMTA1	-203.37	0.744102	294.62
NtFIP37B	NtMTA2	-203.19	0.743416	218.88
NtHAKAI2	NtMTA2	-202.38	0.740314	294.41
NtHAKAI2	NtMTA1	-202.09	0.739197	294.78
NtHAKAI1	NtMTA2	-199.41	0.728732	294.41
Note: Confidence_score = 1.0/[1.0+e0.02*(Docking_Score+150)]

[truncated: 2 more sheets: Table S11, Table S12]
